# Supplementary material for: Nuclear Retention of mRNAs Through Paraspeckle Protein Binding to a Sequence Determinant in 3′UTR
Source: Int J Mol Sci. 2025 Jul 5;26(13):6488. doi: 10.3390/ijms26136488 (PMC12250583; doi:10.3390/ijms26136488)
Supplement: Supplementary file 1 [file ijms-26-06488-s001.zip]

Archive with 2 entries (2 files):
- ijms-3733104.pdf
- ijms-3733104.xlsx
