# Supplementary material for: Nuclear Retention of mRNAs Through Paraspeckle Protein Binding to a Sequence Determinant in 3′UTR
Source: Int J Mol Sci. 2025 Jul 5;26(13):6488. doi: 10.3390/ijms26136488 (PMC12250583; doi:10.3390/ijms26136488)
Supplement: Supplementary file 1 [file ijms-26-06488-s001.zip › ijms-3733104.xlsx]

## Sheet: Supplemental Table S2
gene_id	gene_symbol	start	end	width	strand	sequence
ENSRNOG00000009377	Nelfb	335	349	15	*	TGTCTCAAGCACAGG
ENSRNOG00000020893	Snx27	3384	3398	15	*	TGTCTCTAGGAATGG
ENSRNOG00000020893	Snx27	3982	3996	15	*	TGTCTGGAGGGATGG
ENSRNOG00000020893	Snx27	4457	4471	15	*	TGGCTCCAGTGCTTC
ENSRNOG00000020893	Snx27	3937	3951	15	*	AGTCTCTAGGAATGG
ENSRNOG00000018408	RGD1307554	556	570	15	*	TGCCTCCTGAGCTCC
ENSRNOG00000014617	Tgoln2	2859	2873	15	*	AGACACCAGGTCTGG
ENSRNOG00000013520	Mat2a	353	367	15	*	TCAAGCCAGGGCTGG
ENSRNOG00000024213	Golim4	237	251	15	*	TGGCTTCAGGTCTGA
ENSRNOG00000024213	Golim4	327	341	15	*	TGGCTTCTGGGTTGG
ENSRNOG00000020358	Ptov1	2	16	15	*	GGACTCCTAGGCTGG
ENSRNOG00000050321	Zzz3	1960	1974	15	*	TGTCCCCATGGCTTG
ENSRNOG00000050321	Zzz3	420	434	15	*	TGCTTCTAGGACGTG
ENSRNOG00000046005	Scd2	1019	1033	15	*	AGCCTCTCGGGCTGA
ENSRNOG00000046005	Scd2	2363	2377	15	*	TACCTCCACGGGTAG
ENSRNOG00000046005	Scd2	1645	1659	15	*	TGCCTCGTGGACACG
ENSRNOG00000018686	Atxn2l	879	893	15	*	TGCCTCAAGGACTTT
ENSRNOG00000018686	Atxn2l	528	542	15	*	GACCTCCATGAGTGG
ENSRNOG00000013949	Idh2	783	797	15	*	TGCCCCAGGGACAGG
ENSRNOG00000013949	Idh2	943	957	15	*	GGCCTGCAGGGTTTG
ENSRNOG00000013949	Idh2	1863	1877	15	*	TGCATTCGGTGCTGG
ENSRNOG00000013949	Idh2	1269	1283	15	*	AGGTCCCAAGGCTGG
ENSRNOG00000020643	Bub3	105	119	15	*	TGACTGTAGGGTTGG
ENSRNOG00000013314	Avl9	2588	2602	15	*	TCCCTCCAGTCCTGG
ENSRNOG00000013314	Avl9	6023	6037	15	*	ATCCCCCAAAACTGG
ENSRNOG00000013314	Avl9	57	71	15	*	TGCTCCCAGGGTTTC
ENSRNOG00000010517	Fam126a	62	76	15	*	TTATTCCAGGGCTGC
ENSRNOG00000010517	Fam126a	2863	2877	15	*	TGAACCCAGAGCTGC
ENSRNOG00000019152	Trpc4ap	216	230	15	*	TGTCCCCAGGGTAAG
ENSRNOG00000019152	Trpc4ap	404	418	15	*	TGAGCCCTGGGCAGG
ENSRNOG00000025940	Mettl9	60	74	15	*	TGCATCCAGTGATGT
ENSRNOG00000014969	Lzts2	101	115	15	*	TGGCCCCATAACTTG
ENSRNOG00000021817	Irak2	266	280	15	*	TGACCCAAGGATTTG
ENSRNOG00000021082	Kdelr1	121	135	15	*	TGCCCCTCCAGCTGG
ENSRNOG00000026319	Akap9	1208	1222	15	*	GGCTTCCAGGAGTGT
ENSRNOG00000012021	Ctnnbl1	23	37	15	*	CGCATCCTGGGCTTG
ENSRNOG00000021151	Ppp1r14b	83	97	15	*	TGCAGCCAGGCCTGG
ENSRNOG00000020497	Plekha1	2360	2374	15	*	TCCTTCCAGAACAGG
ENSRNOG00000012764	Agap3	54	68	15	*	TGCCCGCCGTGCCGG
ENSRNOG00000014836	Ralgapb	1014	1028	15	*	TGCTGCCAGGACTCT
ENSRNOG00000015914	U2af2	18	32	15	*	TGGGGGCAGGGCTGG
ENSRNOG00000012559	Man1b1	1022	1036	15	*	TGCTCCGAGATCTGG
ENSRNOG00000012559	Man1b1	1488	1502	15	*	GGCCCACAAAGCTGG
ENSRNOG00000047028	Mmp24	477	491	15	*	ATCCTCCAAGGCTGC
ENSRNOG00000047028	Mmp24	1827	1841	15	*	TCCTTCCAGGGCCTG
ENSRNOG00000047028	Mmp24	1594	1608	15	*	GCTCCCCAGGGCAGG
ENSRNOG00000019785	Phtf1	275	289	15	*	AGCCTCCGGTACTGT
ENSRNOG00000020014	Myh14	17	31	15	*	TGCCCCAAGGACAGA
ENSRNOG00000020014	Myh14	267	281	15	*	TGTCCCCTGGAGAGG
ENSRNOG00000006102	Pole4	1171	1185	15	*	TCCCCCCAAGACTGA
ENSRNOG00000019497	Mrpl17	304	318	15	*	TTGCCCAAGTGCTGG
ENSRNOG00000008115	Arhgap11a	1665	1679	15	*	TTCCTCCAGGGATAA
ENSRNOG00000018255	Clptm1	115	129	15	*	GGCCCCCAGGGCCAG
ENSRNOG00000020412	Sf3b2	609	623	15	*	TACCTTTAGGTCTGG
ENSRNOG00000011029	Sec11a	335	349	15	*	TGCCTACAGAGCTCT
ENSRNOG00000011029	Sec11a	291	305	15	*	AGCCCCCAGTGTTTG
ENSRNOG00000008017	Cdk5	695	709	15	*	TGCCCTCTTGACAGG
ENSRNOG00000018440	Arfip2	119	133	15	*	TGCCCCTTGGGCTGG
ENSRNOG00000018440	Arfip2	377	391	15	*	TGCCTACTTCGCTGG
ENSRNOG00000018440	Arfip2	442	456	15	*	GGCCTCCAGGAGCCG
ENSRNOG00000018440	Arfip2	893	907	15	*	TGCCTCCAGTACCCT
ENSRNOG00000017254	Nsun2	718	732	15	*	TGGATCCTAGACTGG
ENSRNOG00000017254	Nsun2	835	849	15	*	GGCTTCCAGGAGTGC
ENSRNOG00000020651	Cars	475	489	15	*	TGCCCTGTGGGATGG
ENSRNOG00000053075	B4galnt4	72	86	15	*	GGCCACCTGTGCTGG
ENSRNOG00000014051	Pgrmc2	25	39	15	*	GGCCTTCAGAACTGC
ENSRNOG00000019376	Zfp329	3114	3128	15	*	TGCCCACAGCACAAG
ENSRNOG00000016722	Xpo6	124	138	15	*	TGCCACCAGCACAGC
ENSRNOG00000015552	Ppil4	1089	1103	15	*	TGCACACAGAACTGT
ENSRNOG00000017418	Rps3	192	206	15	*	TGGCTACAGGGCAGC
ENSRNOG00000024737	Tnrc6a	1615	1629	15	*	CACCACCTGGACTGG
ENSRNOG00000012414	Rhobtb3	979	993	15	*	TGCCACCATGCCTAG
ENSRNOG00000032798	Slco3a1	2505	2519	15	*	TGAATCCAAGGCTAG
ENSRNOG00000032798	Slco3a1	2694	2708	15	*	CGCACCCAAGGATGG
ENSRNOG00000020763	Snrnp70	272	286	15	*	TGCCTCCATAGTCGG
ENSRNOG00000019959	Kcnc3	2264	2278	15	*	CCCCTCCTGCGCTGG
ENSRNOG00000019959	Kcnc3	2460	2474	15	*	CGCTCTCAGGGATGG
ENSRNOG00000008810	Nsmf	35	49	15	*	TTTCCTCTGGGCTGG
ENSRNOG00000025715	Dynlrb1	2266	2280	15	*	TGCCACCATGTCTAG
ENSRNOG00000025715	Dynlrb1	3222	3236	15	*	AGCCCCCATGTCTGA
ENSRNOG00000025715	Dynlrb1	618	632	15	*	TGCCTCCTGCTCTGC
ENSRNOG00000020425	Stim1	557	571	15	*	TGGCCCCTAGAGTGG
ENSRNOG00000020425	Stim1	348	362	15	*	TCCCCACTTGGCTGG
ENSRNOG00000020425	Stim1	585	599	15	*	TGGCCCAAGGGCCTG
ENSRNOG00000019161	Cpeb1	39	53	15	*	GGCGCCAAAGGCTGG
ENSRNOG00000018673	Sec22b	189	203	15	*	TGTCTCCGGGGCAGA
ENSRNOG00000018673	Sec22b	69	83	15	*	AGCTCACAGGGCTGT
ENSRNOG00000020417	Gsk3a	460	474	15	*	TGCTCCCAAGGCTTC
ENSRNOG00000010361	Kif3b	639	653	15	*	TGCCTCCTGGGAGAG
ENSRNOG00000021012	Rfx5	111	125	15	*	AGCCCACTGGCCTGG
ENSRNOG00000021012	Rfx5	45	59	15	*	TGCCTGCCTGCCTGG
ENSRNOG00000021012	Rfx5	360	374	15	*	TGGCTCCAGGTGAGG
ENSRNOG00000023053	Ice1	270	284	15	*	TGCCTCCTGGGCTGT
ENSRNOG00000023053	Ice1	744	758	15	*	TGCAGCCTGGACTGT
ENSRNOG00000023053	Ice1	258	272	15	*	TGCCCACGAGGCTGC
ENSRNOG00000004918	Kcna4	2088	2102	15	*	TTTCTCCAGTACAGG
ENSRNOG00000053599	Pogz	1447	1461	15	*	GGCGTGCAGGCCTGG
ENSRNOG00000053599	Pogz	1900	1914	15	*	TGCCTGCATGGCTTA
ENSRNOG00000007792	Gcc1	501	515	15	*	TGTCCAGAGGGCTGT
ENSRNOG00000005195	Cst3	769	783	15	*	TGCCCCCAAGATAAG
ENSRNOG00000020744	Adar	852	866	15	*	GGCCCCAGGGACTGG
ENSRNOG00000020744	Adar	1719	1733	15	*	TGGCCCCAAGCCTGG
ENSRNOG00000020744	Adar	1939	1953	15	*	TGCCTCCAGTCCTGC
ENSRNOG00000020744	Adar	1348	1362	15	*	CCCCTCCAGGACCGA
ENSRNOG00000020876	Bax	178	192	15	*	TGTCCACACAGCTGG
ENSRNOG00000006197	Calu	633	647	15	*	TCCCCTCAGGACTAG
ENSRNOG00000006197	Calu	1790	1804	15	*	TGCCACCAACCCTGG
ENSRNOG00000006197	Calu	1221	1235	15	*	TGCCTCAAGGATAGA
ENSRNOG00000009414	Creld1	417	431	15	*	TGCCTAGAGGACTGG
ENSRNOG00000009414	Creld1	518	532	15	*	TCCCCTCAGGGGTGG
ENSRNOG00000024414	Ate1	1457	1471	15	*	TCCTCCCAGGCCTAG
ENSRNOG00000024414	Ate1	1700	1714	15	*	TGCTACCAGAGTTGG
ENSRNOG00000011540	Vta1	808	822	15	*	TGTCCTCGGGACTGC
ENSRNOG00000007990	Adipor2	178	192	15	*	TACCTCAAAGGATGG
ENSRNOG00000007990	Adipor2	126	140	15	*	TGGCCCAAGGGCTCC
ENSRNOG00000007990	Adipor2	277	291	15	*	TGCCTGACAGACTGG
ENSRNOG00000020889	Nucb1	94	108	15	*	GGCCTCCAGGGGAGA
ENSRNOG00000019485	Kat8	168	182	15	*	TGCCTCCTGGTCTCG
ENSRNOG00000015456	Zfp787	28	42	15	*	GGCCCCTCGGGCTCG
ENSRNOG00000020995	Fut1	68	82	15	*	GGCACTCATGGCTGG
ENSRNOG00000020995	Fut1	1269	1283	15	*	TTTCTGCAGGACTTG
ENSRNOG00000018012	Tulp4	94	108	15	*	GGCCAGCAGGCCTGG
ENSRNOG00000005183	Rtf1	2269	2283	15	*	AGCACCCAAGACTGT
ENSRNOG00000005183	Rtf1	850	864	15	*	TGCCCCATAGGCTGT
ENSRNOG00000052687	Megf8	1081	1095	15	*	TTCCCCCAGTCCTCG
ENSRNOG00000004921	Nusap1	328	342	15	*	CGCTCCCAGGAGAGG
ENSRNOG00000037638	Timm50	492	506	15	*	CGCCTCAAGGGCTGT
ENSRNOG00000015218	Nsmce1	325	339	15	*	TGCAGGCTGGACTGG
ENSRNOG00000015218	Nsmce1	1802	1816	15	*	TGCCTCTAGGGCAGT
ENSRNOG00000015218	Nsmce1	1542	1556	15	*	TGACCATAGGGATGG
ENSRNOG00000015218	Nsmce1	1209	1223	15	*	ATCCTACAGGACTGA
ENSRNOG00000012124	Trappc13	1306	1320	15	*	TCCCCTCATGGCTGA
ENSRNOG00000015250	Mettl14	945	959	15	*	TCTCTGCAGGGCTGA
ENSRNOG00000015250	Mettl14	532	546	15	*	AGCCCTCAGGGAAGG
ENSRNOG00000020032	Impdh1	484	498	15	*	TGACCCTAGGCCAGG
ENSRNOG00000020032	Impdh1	571	585	15	*	TGAGCCCAGGGAGGG
ENSRNOG00000006116	Hk2	195	209	15	*	CACCTCCTGGGATGG
ENSRNOG00000012568	Madd	373	387	15	*	TCCCCTCAGGGCTCC
ENSRNOG00000018986	Fbxl19	19	33	15	*	TTCCCCCAGGACTCA
ENSRNOG00000018986	Fbxl19	719	733	15	*	TGGCCCGGGGAGTGG
ENSRNOG00000021118	Nomo1	343	357	15	*	TGCCCTCTGGACTTT
ENSRNOG00000021118	Nomo1	366	380	15	*	TACCCCCTGCACTCG
ENSRNOG00000021118	Nomo1	104	118	15	*	TGACCCCTGTGTTGG
ENSRNOG00000014066	Jade1	902	916	15	*	TTCCACCATGAGTGG
ENSRNOG00000014066	Jade1	449	463	15	*	TGGCTCCCAGGCTGT
ENSRNOG00000016807	Oat	625	639	15	*	CACCCCTATGACTGG
ENSRNOG00000015686	Cert1	220	234	15	*	TGCTCCTAGGAGTGA
ENSRNOG00000008628	Ica1	46	60	15	*	CTCATCCAGGGCTTG
ENSRNOG00000006695	Rbck1	280	294	15	*	TGGCCTAAGGCCTGG
ENSRNOG00000006695	Rbck1	197	211	15	*	TGCTTCAAGGGCTTG
ENSRNOG00000019132	Fv1	838	852	15	*	TGGGTCCAGGGCAGG
ENSRNOG00000020731	Ppfia3	593	607	15	*	TGACTCCGGGGTTTG
ENSRNOG00000020897	Prpf19	255	269	15	*	CTCCCCCAGTGGTGG
ENSRNOG00000012055	Man2a2	537	551	15	*	GCCCCACAGTGCTGG
ENSRNOG00000017753	Ercc2	837	851	15	*	TGCCTCCCTGGGGGG
ENSRNOG00000011387	Tet3	60	74	15	*	TGCCCTCATGCCCGG
ENSRNOG00000011387	Tet3	1069	1083	15	*	GACCCTCAGGGCAGG
ENSRNOG00000023851	Igsf3	2799	2813	15	*	CGCCCCCTGCTCTGG
ENSRNOG00000023851	Igsf3	952	966	15	*	TTACCCCTGAGCTGG
ENSRNOG00000023851	Igsf3	1745	1759	15	*	TGGGCCCTGTGCTGG
ENSRNOG00000023851	Igsf3	3048	3062	15	*	GGCCCCTGGGGCCGG
ENSRNOG00000023851	Igsf3	182	196	15	*	TGCCTCCGGCAGGGG
ENSRNOG00000007319	Trib3	258	272	15	*	TGCTCCCAGGCCAGC
ENSRNOG00000007319	Trib3	298	312	15	*	TCATACCAGGGCTGG
ENSRNOG00000007319	Trib3	564	578	15	*	TGGCTCAAAGAATGG
ENSRNOG00000007319	Trib3	709	723	15	*	AGTATCCAGGACTGC
ENSRNOG00000013594	Acp2	365	379	15	*	TTCCCCCAAGCCTTG
ENSRNOG00000021103	Nrxn2	261	275	15	*	TGCTCACAGCCCTGG
ENSRNOG00000021026	Zfp687	61	75	15	*	ACCTCCCTGGGCTGG
ENSRNOG00000017012	Coq7	457	471	15	*	TCCCCCCAGGAACAG
ENSRNOG00000017012	Coq7	786	800	15	*	AGTCCTCAGGACTGG
ENSRNOG00000017012	Coq7	936	950	15	*	AGCCTCCAGAACTGC
ENSRNOG00000021042	Psmd4	26	40	15	*	TGCCCTGGGGACTGT
ENSRNOG00000005308	Tmx2	257	271	15	*	TCCCTCCAAGGTTGG
ENSRNOG00000055371	Sptbn4	835	849	15	*	CGCCGCCAGGGCCTG
ENSRNOG00000005276	Csnk2a1	545	559	15	*	TTTCTCCAGGACTGC
ENSRNOG00000005276	Csnk2a1	557	571	15	*	TGCATCCATGGCTCA
ENSRNOG00000010945	Ywhab	1161	1175	15	*	TGCACCCAGCCCTGA
ENSRNOG00000010945	Ywhab	942	956	15	*	TGCTTCCTTGGGTGG
ENSRNOG00000010945	Ywhab	1071	1085	15	*	TCCCTCCAGGTCTCA
ENSRNOG00000009652	Prkci	835	849	15	*	TGTCTTCAGGGGAGG
ENSRNOG00000018994	Psmc4	48	62	15	*	TTTACCCAGGATTGG
ENSRNOG00000018994	Psmc4	26	40	15	*	TGTCCCAAAGGCTAG
ENSRNOG00000043370	Fubp1	2078	2092	15	*	TCCCCCCAGCACTAG
ENSRNOG00000019638	Lmna	255	269	15	*	TGGCCCCAGCCCTGC
ENSRNOG00000019638	Lmna	584	598	15	*	TGCCCCATGGCCAGG
ENSRNOG00000019638	Lmna	224	238	15	*	TGTCTCCTGGGAAGG
ENSRNOG00000014317	Arpc5l	321	335	15	*	AGACCCAAGGGCTGT
ENSRNOG00000011282	Ppp2r1a	181	195	15	*	CTCCTGCGGGGCTGG
ENSRNOG00000008752	Nrf1	21	35	15	*	TGTCTTCAGTCCTGG
ENSRNOG00000008752	Nrf1	1980	1994	15	*	TCCCCTGAGGGCTTG
ENSRNOG00000023521	Map3k10	713	727	15	*	TGTCCTCAGGACAGT
ENSRNOG00000023521	Map3k10	659	673	15	*	TGTCTGCAGGGGAGG
ENSRNOG00000014155	Spart	1050	1064	15	*	TGCCTCCTGGACTTC
ENSRNOG00000007738	Hm13	197	211	15	*	TGGCTCCAGGATGGG
ENSRNOG00000020615	Nap1l4	61	75	15	*	TGCCTCGTGGACGGC
ENSRNOG00000011148	Ssr3	1054	1068	15	*	TGTATCTAGGGGTGG
ENSRNOG00000011148	Ssr3	2616	2630	15	*	AGTTCCCAGAGCTGG
ENSRNOG00000048205	Ube2h	2926	2940	15	*	TGCGCCCTGGAAAGG
ENSRNOG00000020696	Pmvk	262	276	15	*	GGCCTGCAGAACTGT
ENSRNOG00000021117	Rps6ka4	388	402	15	*	TGCTCCTAGGAGGGG
ENSRNOG00000021117	Rps6ka4	711	725	15	*	TCCATCCAGTGCTGC
ENSRNOG00000020130	Arhgef1	123	137	15	*	TGCCTCCCACCCTGG
ENSRNOG00000020660	Cfl1	1036	1050	15	*	TGGCCTAAGGGCTGG
ENSRNOG00000020660	Cfl1	894	908	15	*	GGCCTCCTGTACTTG
ENSRNOG00000050090	Slc6a17	1975	1989	15	*	TGGCCCCATGCCTAG
ENSRNOG00000050090	Slc6a17	3649	3663	15	*	TGAGCCCAGGAGAGG
ENSRNOG00000050090	Slc6a17	392	406	15	*	AGGCTTCAGGGCTGA
ENSRNOG00000050090	Slc6a17	776	790	15	*	TGGAGCCAGGGGTGG
ENSRNOG00000050090	Slc6a17	40	54	15	*	TGCCCACTTGGCCGG
ENSRNOG00000009956	Wnk1	957	971	15	*	TGACCCCAGCAGTGG
ENSRNOG00000017883	Camsap1	154	168	15	*	CGTCTACAGGACTGA
ENSRNOG00000024089	Fndc3b	952	966	15	*	TGCCCACAATACTAG
ENSRNOG00000010833	Mthfd2	439	453	15	*	TGCCCTGAGGACAGC
ENSRNOG00000010833	Mthfd2	498	512	15	*	TGTCCCCATGGCGGG
ENSRNOG00000018916	Bcl7c	302	316	15	*	TGGCCCCTGGAGTGA
ENSRNOG00000018916	Bcl7c	1574	1588	15	*	TGACGCCAGCTCTGG
ENSRNOG00000018916	Bcl7c	180	194	15	*	AAACTACAGGGCTGG
ENSRNOG00000018916	Bcl7c	1418	1432	15	*	GCTCCCCAGCGCTGG
ENSRNOG00000018916	Bcl7c	2704	2718	15	*	GGCCCGTGGGGCTGG
ENSRNOG00000019145	Kdm2a	984	998	15	*	TGAGCCCAGGCCTGT
ENSRNOG00000019145	Kdm2a	938	952	15	*	TTCCTCCAAGCCAGG
ENSRNOG00000019145	Kdm2a	1064	1078	15	*	TGCCTGCAGCCTTGG
ENSRNOG00000051490	Plcg1	468	482	15	*	TGCCCTGAGGCTTGG
ENSRNOG00000051490	Plcg1	1065	1079	15	*	TGGGCTCAGGGTTGG
ENSRNOG00000024492	Ap1ar	569	583	15	*	TGCTTCCAGAGTTTG
ENSRNOG00000013381	Tsg101	1169	1183	15	*	AGACTCCACGGCTGT
ENSRNOG00000020554	Slc50a1	166	180	15	*	TGCCTGCAGGGCTAA
ENSRNOG00000016544	Arhgef28	64	78	15	*	TGGCCCCAGTCCTCG
ENSRNOG00000016544	Arhgef28	383	397	15	*	CTCCCCCAGGGCTGA
ENSRNOG00000016544	Arhgef28	506	520	15	*	GGCCTTCAGAGTTGG
ENSRNOG00000020495	Eif3k	211	225	15	*	TGTTCCCAGGGCTAT
ENSRNOG00000020495	Eif3k	914	928	15	*	TGCACACAGTGCTTG
ENSRNOG00000028219	Tmem209	212	226	15	*	TGACTCCAAAACTGC
ENSRNOG00000020640	Zbtb7b	131	145	15	*	TTCCCCCAGAGCTTT
ENSRNOG00000037514	Qser1	265	279	15	*	TTCCCCCATGACGTG
ENSRNOG00000014076	Mbnl1	3103	3117	15	*	TGCCCCTCCAGCTGG
ENSRNOG00000014373	Trim66	884	898	15	*	TGCCGCAGGGACTGA
ENSRNOG00000014373	Trim66	382	396	15	*	TGCAGCCAGGGCTCA
ENSRNOG00000061795	Rbm4b	1090	1104	15	*	TTCCTCCATGAAAGG
ENSRNOG00000019212	Tpp1	1023	1037	15	*	TGCCTTCAAAATTGG
ENSRNOG00000012357	Unc45a	74	88	15	*	GGCCAACAGGACTGG
ENSRNOG00000017066	Zfp384	1161	1175	15	*	CACACACAGGACTGG
ENSRNOG00000050282	Srcap	400	414	15	*	CGCCTCCAGTACTGA
ENSRNOG00000050282	Srcap	428	442	15	*	TGCCACTAGGCCTGG
ENSRNOG00000043007	Rcn3	150	164	15	*	TGTCACCAGCCCTGG
ENSRNOG00000043007	Rcn3	75	89	15	*	TCCCTCCAGGACACA
ENSRNOG00000014933	Dnttip1	146	160	15	*	AGCCCCCCAGACTGG
ENSRNOG00000018574	Qsox2	358	372	15	*	GGCCTCCAGAGCTCA
ENSRNOG00000018574	Qsox2	647	661	15	*	GGCCTCCTGGCCTTG
ENSRNOG00000018574	Qsox2	1392	1406	15	*	GGCCTCCCTGGCTGG
ENSRNOG00000018390	Pld3	42	56	15	*	TGGACTCAGCACTGG
ENSRNOG00000014562	Hnrnpf	1382	1396	15	*	TCACCCCAGAGCTAG
ENSRNOG00000005924	Dstn	337	351	15	*	GGCTCGCTGGGCTGG
ENSRNOG00000032735	Srek1	15	29	15	*	CTCCTCCACGGCAGG
ENSRNOG00000020527	Drap1	122	136	15	*	TGTGTCCAGGGCTTC
ENSRNOG00000019090	Cct3	802	816	15	*	TGCCCCCAGGGTACT
ENSRNOG00000019725	Actr1a	262	276	15	*	TGGCCTGAGGCCTGG
ENSRNOG00000019725	Actr1a	718	732	15	*	CACATCCAGGGCTCG
ENSRNOG00000015857	Ctsa	142	156	15	*	TGCATCCCAGCCTGG
ENSRNOG00000015857	Ctsa	1486	1500	15	*	TGCCTCTGTGGCTAG
ENSRNOG00000015857	Ctsa	882	896	15	*	TACCCTCAGGGAGGG
ENSRNOG00000053240	Soga1	1081	1095	15	*	TGCCTCTGGGACAGT
ENSRNOG00000018322	Picalm	11302	11316	15	*	TCCCACCAGTGCAGG
ENSRNOG00000027867	Rexo4	132	146	15	*	TGGCTGCAGGCCTGT
ENSRNOG00000005615	Gadd45a	32	46	15	*	GGCCTCCAGCGGCGG
ENSRNOG00000056223	Tfb1m	312	326	15	*	TGCCCAAAGGACTGG
ENSRNOG00000020433	Actn4	31	45	15	*	GGCCTCCCGGAGGGG
ENSRNOG00000012383	Ndufc2	57	71	15	*	TGGCTCAGGCACTGG
ENSRNOG00000046333	AABR07007032.1	2282	2296	15	*	TGCCTCCTTGACTGT
ENSRNOG00000046333	AABR07007032.1	1721	1735	15	*	TGGCAAGAGGGCTGG
ENSRNOG00000046333	AABR07007032.1	1763	1777	15	*	TGCCTCCTGGGGAGA
ENSRNOG00000046333	AABR07007032.1	1913	1927	15	*	AGCATACAGGACGGG
ENSRNOG00000019620	Pmf1	135	149	15	*	TGCCTGCAAGAATGG
ENSRNOG00000019620	Pmf1	195	209	15	*	TGCAGCCAGCACTGC
ENSRNOG00000019620	Pmf1	233	247	15	*	CCCTCCCTGGACTGG
ENSRNOG00000019620	Pmf1	182	196	15	*	TGTCTCCTGGAGTTG
ENSRNOG00000039300	Ahcyl2	807	821	15	*	GGCCCCCCTAACTGG
ENSRNOG00000007422	Vav2	114	128	15	*	GGCCCCTAGGGATGG
ENSRNOG00000017195	Ctr9	259	273	15	*	TTCCTGCAAGGCTTG
ENSRNOG00000018987	Crebzf	7997	8011	15	*	TGACCTCAGCACAGG
ENSRNOG00000018987	Crebzf	5685	5699	15	*	TTCATACAGGGCTGG
ENSRNOG00000024808	Stk39	1224	1238	15	*	TGGCTCCGGGGATGG
ENSRNOG00000029799	Tomm34	644	658	15	*	TTCCTCCTGGGATGG
ENSRNOG00000032463	Rap1a	1319	1333	15	*	TGAGCCCAGGGCGAG
ENSRNOG00000032293	Polg	414	428	15	*	TGCCTCCCAGGCAGG
ENSRNOG00000032293	Polg	532	546	15	*	GGCCTACAGCACAGG
ENSRNOG00000010574	Ptpn1	1429	1443	15	*	TGCACCCAGGACCGT
ENSRNOG00000010574	Ptpn1	1049	1063	15	*	TGCATCCAGTGCAGT
ENSRNOG00000006077	Snx5	282	296	15	*	TGCCTTCTGGGATTG
ENSRNOG00000019724	Ganab	777	791	15	*	TGTACCCAGAGATGG
ENSRNOG00000013529	Stk4	3501	3515	15	*	TGGCTTCAGTGCTGA
ENSRNOG00000026775	Pmpca	485	499	15	*	TGCCACCACACCTGG
ENSRNOG00000026775	Pmpca	2	16	15	*	GCCCTCCAGGGCAGG
ENSRNOG00000026775	Pmpca	627	641	15	*	GGCCTCAATTACTGG
ENSRNOG00000018815	Plk1	92	106	15	*	TGCCCCTGGCCCTGG
ENSRNOG00000018815	Plk1	99	113	15	*	GGCCCTGGGGGCTGG
ENSRNOG00000018815	Plk1	124	138	15	*	TGCCCCCTGTGAAGG
ENSRNOG00000018815	Plk1	56	70	15	*	GGCCTGCACTACTGG
ENSRNOG00000006646	Vopp1	826	840	15	*	TGACCCCTGGAGAGG
ENSRNOG00000020060	Atf5	265	279	15	*	GGCTGCCAGGCCTGG
ENSRNOG00000020060	Atf5	542	556	15	*	ATCCTCCAGGGGTTG
ENSRNOG00000007304	Herc3	465	479	15	*	TCTCCTCAGCACTGG
ENSRNOG00000018840	Rnf40	148	162	15	*	TGCATGCAGGAGAGG
ENSRNOG00000020289	Akt1s1	509	523	15	*	TGTACCCAGGACAGT
ENSRNOG00000020289	Akt1s1	173	187	15	*	CGGCCCCAGGGCGGA
ENSRNOG00000043141	Ap3s2	226	240	15	*	TGCCCTCAGGGCCAG
ENSRNOG00000043141	Ap3s2	268	282	15	*	GGGCCCCACCGCTGG
ENSRNOG00000060005	Surf4	460	474	15	*	TGGCCCCAGCATTGC
ENSRNOG00000060005	Surf4	195	209	15	*	ACTGTCCAGGGCTGG
ENSRNOG00000046023	Exoc4	1737	1751	15	*	TGCTCCCAGCCCTGT
ENSRNOG00000011352	Furin	626	640	15	*	TGAGCCCGGGGCTGC
ENSRNOG00000011352	Furin	952	966	15	*	GGGCTCCAGGAAAGG
ENSRNOG00000028930	Dab2	136	150	15	*	TGCCTCATGTACTTG
ENSRNOG00000019813	Ppp4c	92	106	15	*	TGCCCCCAGGGTGCG
ENSRNOG00000010981	Gtf3c5	549	563	15	*	TGCCCAGAGGACTTC
ENSRNOG00000010981	Gtf3c5	197	211	15	*	GGCCTCCATGGAAGG
ENSRNOG00000010981	Gtf3c5	521	535	15	*	TTCCCCAAAGGCTCG
ENSRNOG00000060349	Fam3c	695	709	15	*	TGAGCCTAGGGGTGG
ENSRNOG00000016550	Dclk2	788	802	15	*	TGCTTCCAGAGCTGC
ENSRNOG00000009196	Rc3h2	4199	4213	15	*	TTCCCCCAAGTCTGA
ENSRNOG00000009196	Rc3h2	3865	3879	15	*	TGTCACCAGTGTTGG
ENSRNOG00000009196	Rc3h2	2460	2474	15	*	TGCCCTCAGGGAAAG
ENSRNOG00000014183	Gnaq	28	42	15	*	TTCCCCATGGGCTGT
ENSRNOG00000010975	Adnp	1682	1696	15	*	TACCTTCAGGACTCC
ENSRNOG00000010133	Bpgm	86	100	15	*	TTCCTCCACGGCTGA
ENSRNOG00000015420	Stxbp1	437	451	15	*	AGCATCTAGGGCTGA
ENSRNOG00000020297	Gon4l	75	89	15	*	TGCCACCAGCACCAG
ENSRNOG00000010591	Kdm5a	3225	3239	15	*	TGCCCTCATGGCTTG
ENSRNOG00000015191	Phc1	648	662	15	*	TGAGGCCAGGACTGT
ENSRNOG00000015191	Phc1	449	463	15	*	TGCATCCACGGCAGG
ENSRNOG00000015191	Phc1	240	254	15	*	TGTCTCCTGGAGAGG
ENSRNOG00000009207	Spata2	612	626	15	*	GGACTCCATGGCAGG
ENSRNOG00000009207	Spata2	571	585	15	*	AGCCCACAGTGTTGG
ENSRNOG00000009513	Akr1b1	206	220	15	*	TACCCCCACCACTGC
ENSRNOG00000020773	Map3k11	281	295	15	*	CCCCCCAAGGAGTGG
ENSRNOG00000010235	Pkig	40	54	15	*	TCCCTCCTGCACTGG
ENSRNOG00000010235	Pkig	274	288	15	*	TGTCACCTGGACAGG
ENSRNOG00000016907	Ppp5c	23	37	15	*	GGCCTGCACAGCTGG
ENSRNOG00000015845	Niban2	972	986	15	*	TGCTGCCGGGGTTGG
ENSRNOG00000010526	Dennd1a	377	391	15	*	CCACTCCTGGGCTGG
ENSRNOG00000010526	Dennd1a	533	547	15	*	CCCTTCCAGGGCTCG
ENSRNOG00000005908	Dmtf1	945	959	15	*	AGCCTCTAGGGCTTT
ENSRNOG00000019973	Arl3	564	578	15	*	TGCCCTCGGGCTTGG
ENSRNOG00000019973	Arl3	97	111	15	*	TGCCTTCATTACTGT
ENSRNOG00000006420	Rbm38	748	762	15	*	TGCCCACAGGCTGGG
ENSRNOG00000006420	Rbm38	607	621	15	*	TGCCCCTCAGGCAGG
ENSRNOG00000020075	Eef1g	924	938	15	*	AGCCCCTGGAGCTGG
ENSRNOG00000010164	Mrps2	897	911	15	*	CACCCAGAGGACTGG
ENSRNOG00000010164	Mrps2	491	505	15	*	TGCCTCTAGACCTGC
ENSRNOG00000019264	Ltbr	410	424	15	*	GGCCTTGAGGGCTTG
ENSRNOG00000004680	Kif5c	239	253	15	*	AGCCTCCGGGGTTGC
ENSRNOG00000001494	Napa	1425	1439	15	*	TGCATCCAGGTCTGT
ENSRNOG00000001494	Napa	624	638	15	*	TGACTCCAGGCCTCA
ENSRNOG00000001494	Napa	445	459	15	*	GCCCTACAGGACTGT
ENSRNOG00000019154	Zmynd8	150	164	15	*	TGACTCCATGACTTG
ENSRNOG00000019154	Zmynd8	408	422	15	*	TGGTGTCAGGGCTGG
ENSRNOG00000019154	Zmynd8	131	145	15	*	TGGCTGCAGGACAGC
ENSRNOG00000025185	Nup188	171	185	15	*	TGCCCTCACCACAGG
ENSRNOG00000015128	Sae1	362	376	15	*	TGCCTGGAGAACTGA
ENSRNOG00000015229	Zc3h4	546	560	15	*	TCCGTCCAGGGTTAG
ENSRNOG00000015948	Slc1a5	271	285	15	*	TGTCTCAGGGAATGG
ENSRNOG00000016055	Fkrp	3541	3555	15	*	AGCCCACAGCACTTG
ENSRNOG00000016055	Fkrp	4485	4499	15	*	TTCCGCCAAGGCTGA
ENSRNOG00000005564	Ubn2	112	126	15	*	TGTCCCAAGCACTGT
ENSRNOG00000005564	Ubn2	73	87	15	*	TGGTCACAGGGCTGC
ENSRNOG00000016744	Chd6	1146	1160	15	*	AGGCTCAGGGGCTGG
ENSRNOG00000016744	Chd6	1617	1631	15	*	TGCCTCCAGTGGAAG
ENSRNOG00000010117	Eif3a	799	813	15	*	TGGCCACAGGGATGA
ENSRNOG00000004479	Aurka	219	233	15	*	TGCTCCAAGGTGTGG
ENSRNOG00000004479	Aurka	307	321	15	*	GGTCACCAGGCCTGG
ENSRNOG00000004864	Prpf40a	1244	1258	15	*	TGCCTTCAGTGCAGG
ENSRNOG00000014254	Cpt1a	67	81	15	*	TGACCATAGGACAGG
ENSRNOG00000014254	Cpt1a	198	212	15	*	TGGCTCCAGGAATAT
ENSRNOG00000009280	Mkrn1	152	166	15	*	TTCCCCCAAGAGTGT
ENSRNOG00000009280	Mkrn1	49	63	15	*	TGTCCCCTGTGCTGT
ENSRNOG00000021125	Prdx5	38	52	15	*	TCCACCCAGCTCTGG
ENSRNOG00000005331	Vapb	807	821	15	*	GGCTCTCAGGTCTGG
ENSRNOG00000005331	Vapb	474	488	15	*	GGCCTACAGAGCTGC
ENSRNOG00000016265	Acsl5	488	502	15	*	TCCCTCAAGTACCGG
ENSRNOG00000013255	Dnajc8	329	343	15	*	AACCACCAGGATTGG
ENSRNOG00000013255	Dnajc8	176	190	15	*	TGCTTCAAGGACTCA
ENSRNOG00000019964	Taok2	166	180	15	*	TGACCCCAGGCCAGC
ENSRNOG00000019964	Taok2	389	403	15	*	GGCCCCCAGACCTGG
ENSRNOG00000019964	Taok2	615	629	15	*	TGCTACCAAGCCTGG
ENSRNOG00000019964	Taok2	567	581	15	*	TGGGGTCAGGGCTGG
ENSRNOG00000013023	Nop53	107	121	15	*	AAACCCCATGACTGG
ENSRNOG00000007781	Stau1	377	391	15	*	TTCCTACATGACTGA
ENSRNOG00000005083	Rtfdc1	512	526	15	*	TGCCTCTAGGCCAGT
ENSRNOG00000005341	Upp2	970	984	15	*	AGGCTCCAGGAATTG
ENSRNOG00000022141	Ctdspl2	945	959	15	*	TTTCTCCAGGAATGA
ENSRNOG00000017864		1339	1353	15	*	AGCCCGCAGGGCTTC
ENSRNOG00000012266	Zcchc17	760	774	15	*	TTTCCCCTGGGCTGA
ENSRNOG00000017647	Zc3h8	810	824	15	*	TGCCCCGCTGACTGC
ENSRNOG00000001518	Itga6	121	135	15	*	TGGCCCCCGAAGTGG
ENSRNOG00000001518	Itga6	270	284	15	*	TACACCCAGGACGGA
ENSRNOG00000001518	Itga6	1764	1778	15	*	CCACCCCAGGGCTGT
ENSRNOG00000021133	Lsm14a	127	141	15	*	TGTCACCAGCACTGG
ENSRNOG00000009936	Dido1	8	22	15	*	TGCACTCAGGGCTGA
ENSRNOG00000021174	Macrod1	598	612	15	*	TCACCCCAGGACTCC
ENSRNOG00000012828	Emg1	444	458	15	*	TCCCCCCATGGGGGG
ENSRNOG00000021139	Esrra	547	561	15	*	CACCTCAAGGGATGG
ENSRNOG00000021139	Esrra	511	525	15	*	GGACCCCTGGGGTGG
ENSRNOG00000012999	Phb2	37	51	15	*	TGCTTCCTGGACCTG
ENSRNOG00000023579	Tet2	1231	1245	15	*	GCCCTACAGAGCTGG
ENSRNOG00000017326	Ctbp2	396	410	15	*	TGCCTCCTTTGCTGA
ENSRNOG00000017326	Ctbp2	149	163	15	*	TGCTTCCAGAAGTGT
ENSRNOG00000020941	Psenen	20	34	15	*	TTCTCCCAGGATGGG
ENSRNOG00000029399	Bcam	138	152	15	*	TGCCTGCTGGGCAGG
ENSRNOG00000029399	Bcam	214	228	15	*	TTCCTCCAGGGAATG
ENSRNOG00000029399	Bcam	328	342	15	*	TGTCTCCCTTGCTGG
ENSRNOG00000016448	Eef2k	1925	1939	15	*	TTCCTCAGGAGCTGG
ENSRNOG00000025711	Spout1	322	336	15	*	TGCCTCCAGGATCAA
ENSRNOG00000022153	Tmem134	1163	1177	15	*	TGCCTCCATACTTGG
ENSRNOG00000022153	Tmem134	2219	2233	15	*	TGGCTTCAGAGCAGG
ENSRNOG00000022153	Tmem134	807	821	15	*	GGCCCCCAGGGGCAG
ENSRNOG00000020299	Klc2	615	629	15	*	TGCCTCCTGGACTTA
ENSRNOG00000020299	Klc2	469	483	15	*	TGTTCCCAGTGGTGG
ENSRNOG00000007532	RGD1305178	118	132	15	*	TTCCACCATGACAGG
ENSRNOG00000042932	Ttc27	41	55	15	*	TTCCTCCAGTACCTG
ENSRNOG00000008822	Fkbp1a	1441	1455	15	*	TACCCCCAGTAATGT
ENSRNOG00000042411	Rps6ka1	134	148	15	*	CCTCCCCAGGACGGG
ENSRNOG00000042411	Rps6ka1	701	715	15	*	TTCCTCCTCAGCTGG
ENSRNOG00000021828	Coro1b	98	112	15	*	TGCCTCTGTGGCAGG
ENSRNOG00000017824	Ncoa5	293	307	15	*	GGGCCCTAGGCCTGG
ENSRNOG00000017824	Ncoa5	721	735	15	*	TGCATCCGGGGCTGG
ENSRNOG00000012550	Uqcrh	255	269	15	*	AGACCCCAGCCCTGG
ENSRNOG00000024243	Cadm4	776	790	15	*	TCCCCCCATTACTGG
ENSRNOG00000024243	Cadm4	211	225	15	*	TGAGTCCAGGGACGG
ENSRNOG00000024243	Cadm4	662	676	15	*	GGCCCCCCGGGGAGG
ENSRNOG00000005281	Stx16	1817	1831	15	*	TGTCCCAAGGACCTG
ENSRNOG00000008634	Cc2d1b	509	523	15	*	TCCCCAGAGGACTCG
ENSRNOG00000047513	Mdn1	209	223	15	*	TCCCTGCTGTACTGG
ENSRNOG00000030572	Smc5	491	505	15	*	TGCCTTCAGTATTGT
ENSRNOG00000007892	Tram1	1405	1419	15	*	TGCCCTTAAAACTGG
ENSRNOG00000007892	Tram1	1481	1495	15	*	TGCTTCCTGGACAGT
ENSRNOG00000010021	Isy1	630	644	15	*	CGTCCCCTTGACTGG
ENSRNOG00000020480	Fads1	1195	1209	15	*	TGACCACCTGGCTGG
ENSRNOG00000020480	Fads1	1431	1445	15	*	TCCCTCCAGAATAGG
ENSRNOG00000018410	Nfu1	728	742	15	*	TGCCTCCCGGTCAGG
ENSRNOG00000018410	Nfu1	1006	1020	15	*	AGCATCCAGGGGTGG
ENSRNOG00000008929	Aebp2	200	214	15	*	AGCCCACATGGCTGT
ENSRNOG00000016352	Cbfa2t2	1807	1821	15	*	TTGCCACAGGACTAG
ENSRNOG00000016352	Cbfa2t2	2000	2014	15	*	TGTCTACAGACCTGG
ENSRNOG00000016352	Cbfa2t2	3121	3135	15	*	TTACTTCAGAACTGG
ENSRNOG00000019968	Trim8	332	346	15	*	TCCCCCCATGGCTGG
ENSRNOG00000019968	Trim8	242	256	15	*	TGGCCCTGGAGCTGG
ENSRNOG00000021144		2213	2227	15	*	TGTCTCCTGGGATGG
ENSRNOG00000018507	Gfpt1	2322	2336	15	*	TGCCCCCCTTCCTGG
ENSRNOG00000018507	Gfpt1	1095	1109	15	*	TGACTCCTGTTCTGG
ENSRNOG00000010104	Pofut1	49	63	15	*	TGCTCCTGGGACTGC
ENSRNOG00000010104	Pofut1	704	718	15	*	TGCTCCAGGGACAGG
ENSRNOG00000010104	Pofut1	1264	1278	15	*	TGCTCCCAGATCAGG
ENSRNOG00000010104	Pofut1	1503	1517	15	*	TGCTGCCAGCGCTAG
ENSRNOG00000009355	Ogfr	138	152	15	*	TGCCCTCAGGGAAGG
ENSRNOG00000009355	Ogfr	76	90	15	*	GCCCCACAGTGCTGG
ENSRNOG00000015018	Pdia3	301	315	15	*	TCCCTCATGGAATGG
ENSRNOG00000029871	Slc8a3	1378	1392	15	*	TGCCCACGGGTCTTG
ENSRNOG00000012954	Eefsec	44	58	15	*	TGCCCCCAGACGTGC
ENSRNOG00000012954	Eefsec	437	451	15	*	TGGCTCCTGGGATGT
ENSRNOG00000012954	Eefsec	566	580	15	*	GGCCTCCAGTTTTGG
ENSRNOG00000017405	Raly	708	722	15	*	GGGCTCCAGGATCGG
ENSRNOG00000007326	Prepl	13	27	15	*	TTCAGCCGGGACTGG
ENSRNOG00000021054	Men1	87	101	15	*	TGCCTACAGTCCTAG
ENSRNOG00000006399	Synj2bp	2342	2356	15	*	TACCTCAAGGCTTGG
ENSRNOG00000011441	Tpd52	1404	1418	15	*	TCCCTAGAGCACTGG
ENSRNOG00000009085	Prkag2	742	756	15	*	AGCTCCTGGGGCTGG
ENSRNOG00000017447	Eif2s2	174	188	15	*	TTCCCCTGGGAGTGG
ENSRNOG00000058386	Golt1b	1506	1520	15	*	TGCTTTGAGAACTGG
ENSRNOG00000026742	Ypel5	454	468	15	*	TGTGCCCAGCGCTGG
ENSRNOG00000000417	Numa1	142	156	15	*	TGCACCCTGGCCTGG
ENSRNOG00000004509	Eapp	784	798	15	*	AGGTTCCTGGGCTGG
ENSRNOG00000046345	Rpn1	5	19	15	*	TGTCTCCAGAGCAGG
ENSRNOG00000046345	Rpn1	27	41	15	*	TGCCTACACTTCTGG
ENSRNOG00000017428	Map1b	980	994	15	*	TGCTCCCAGCATTTG
ENSRNOG00000017428	Map1b	2966	2980	15	*	TGTCCTCAGTGATGG
ENSRNOG00000010747	Dap	611	625	15	*	TGCCCCCAGTCCATG
ENSRNOG00000010747	Dap	891	905	15	*	AGCCCCCAAGACTGT
ENSRNOG00000004526	Cox7a2l	295	309	15	*	GGCCTCCGGGACTCG
ENSRNOG00000009285	Eipr1	113	127	15	*	AGCTCTAAGGACTGG
ENSRNOG00000009805	Wasf2	179	193	15	*	TGTCCCCAGCTGTGG
ENSRNOG00000009805	Wasf2	570	584	15	*	GGCCCCTAAGACTGT
ENSRNOG00000020668	Cpsf7	430	444	15	*	TGCCCTCAGTACTAG
ENSRNOG00000020668	Cpsf7	1511	1525	15	*	TGCCCCCAAGGTTGG
ENSRNOG00000008604	Nsfl1c	31	45	15	*	GTCCCCCATGACTGT
ENSRNOG00000010609	Abcf2	266	280	15	*	TGCAGCCAGGGGTGC
ENSRNOG00000010727	Ube2r2	188	202	15	*	TCCCTCCATCACTGT
ENSRNOG00000022623	Ttll12	168	182	15	*	TGTCCCAAGGGCTGG
ENSRNOG00000019302	Stx4	44	58	15	*	AGCATCCAAGGGTGG
ENSRNOG00000007134	Strap	813	827	15	*	TACCCACATGACTGT
ENSRNOG00000059744	Atxn7l3b	1841	1855	15	*	TGCCTCTAGGACTGC
ENSRNOG00000059744	Atxn7l3b	2888	2902	15	*	TGCCCATATGGCTGC
ENSRNOG00000059744	Atxn7l3b	1018	1032	15	*	TGCCTTCAGTAATGT
ENSRNOG00000019381	Eri3	440	454	15	*	TGCCCCCAGGGCTCC
ENSRNOG00000019381	Eri3	448	462	15	*	GGGCTCCAGGACAGA
ENSRNOG00000030294	Eml4	1923	1937	15	*	AGCCTCTAGTGCTGG
ENSRNOG00000009015	Nfx1	969	983	15	*	TGCCTCAGGTGCTGT
ENSRNOG00000009015	Nfx1	1404	1418	15	*	GGCCTCCAGTGTTAG
ENSRNOG00000001597	Atf2	126	140	15	*	TGTCTCTAGAGTTGG
ENSRNOG00000013963	Il6st	3677	3691	15	*	TGCCCACAGAATTAG
ENSRNOG00000014463	Uri1	79	93	15	*	CGCCCACTTGGCTGG
ENSRNOG00000008683	Alk	20	34	15	*	TTTCTCCCTGGCTGG
ENSRNOG00000008683	Alk	376	390	15	*	TGCCTCCATGTCTCA
ENSRNOG00000001854	Tmtc1	168	182	15	*	TGTCTGCAGGGAAGG
ENSRNOG00000008133	Mfng	10	24	15	*	TGCCCCAAAGGATGA
ENSRNOG00000010466	Chpf2	24	38	15	*	TAGCCCCAGGAAGGG
ENSRNOG00000016810	Stmn1	273	287	15	*	TTCTTCCAGGACAAG
ENSRNOG00000049349	Tafa5	286	300	15	*	TGCTCCCTGGAGTTG
ENSRNOG00000049349	Tafa5	495	509	15	*	TTCCCCCAGGTTTGA
ENSRNOG00000049349	Tafa5	19	33	15	*	TGCCCCCTGGGAGTG
ENSRNOG00000018317	Aak1	4297	4311	15	*	GCCCTCCAGTGCTTG
ENSRNOG00000018317	Aak1	405	419	15	*	TCCCTTCAGGACTCA
ENSRNOG00000018317	Aak1	1747	1761	15	*	TCCATCCAGGACTAA
ENSRNOG00000015558	Zfp512b	452	466	15	*	TCCACCCAACACTGG
ENSRNOG00000024743	L3mbtl2	396	410	15	*	TGACCTCAGGGATGG
ENSRNOG00000013992	Arfrp1	1151	1165	15	*	TACTGCCTGGGCTGG
ENSRNOG00000026981	Zfp282	1302	1316	15	*	GGCTCCCAGCACTGC
ENSRNOG00000015202	Dnajc5	2239	2253	15	*	TAGCCCCAGCACTAG
ENSRNOG00000042261	Hdgf	76	90	15	*	GGCCTGCAGTAGTGG
ENSRNOG00000019236	Rnf220	217	231	15	*	TGTTTCCAGGGTTGG
ENSRNOG00000019236	Rnf220	443	457	15	*	CCCCTTCAGGGCTGG
ENSRNOG00000019236	Rnf220	580	594	15	*	TGCCCCGAGGGGTCT
ENSRNOG00000004103	Trappc6b	11	25	15	*	TGGCTCCTGGGCAGA
ENSRNOG00000016566	Arhgap39	477	491	15	*	GCCCTCTAGGGCAGG
ENSRNOG00000017441	Tpm3	871	885	15	*	TGCCCCCAAGGGAGA
ENSRNOG00000060597	Syf2	442	456	15	*	GTCTTCCCGGGCTGG
ENSRNOG00000029336	Zfp180	872	886	15	*	TGAGCCAAGGAATGG
ENSRNOG00000018309	Chd4	180	194	15	*	TGCCCCTCCTGCTGG
ENSRNOG00000021184	Mark2	575	589	15	*	TGCCCCCAGGCCCTT
ENSRNOG00000021184	Mark2	801	815	15	*	GACCCCCAGTTCTGG
ENSRNOG00000021184	Mark2	99	113	15	*	TGTCTCCCCTGCTGG
ENSRNOG00000021184	Mark2	1037	1051	15	*	GGCCTCCATGGCTGC
ENSRNOG00000021184	Mark2	692	706	15	*	CTTCCCCAGAGCTGG
ENSRNOG00000028941	Zbed3	43	57	15	*	TGCCCCCAAGTCAGT
ENSRNOG00000021143	Setdb1	31	45	15	*	TTCCCCAGGAACTGG
ENSRNOG00000014856	Etnk1	1997	2011	15	*	TGCCCCCATTCCTTG
ENSRNOG00000014856	Etnk1	2458	2472	15	*	TACCACCATGTCTGG
ENSRNOG00000014856	Etnk1	3911	3925	15	*	TCTCTCCTGGACTGT
ENSRNOG00000029095	Trabd	387	401	15	*	TGCCTTGTGGTCTGG
ENSRNOG00000029095	Trabd	840	854	15	*	TGCCCTTGGTGCTGG
ENSRNOG00000025000	Cep104	172	186	15	*	TGGCCGCAGTTCTGG
ENSRNOG00000006028	Tubgcp6	824	838	15	*	TGCCCCCAATTCGGG
ENSRNOG00000006028	Tubgcp6	474	488	15	*	TGCCTCAGGGCCTGT
ENSRNOG00000006028	Tubgcp6	1095	1109	15	*	TGCCTGCAGGGAGGG
ENSRNOG00000015425	Ssx2ip	633	647	15	*	TACCGCCAGGGCTTT
ENSRNOG00000005390	Nup210	3	17	15	*	AGTGTGCAGGGCTGG
ENSRNOG00000005390	Nup210	898	912	15	*	TGCCACCAGCGCTCT
ENSRNOG00000016218	Gtf3c1	45	59	15	*	TTCCGCCTGGACTGT
ENSRNOG00000005310	Cul1	3942	3956	15	*	TGCCCACAGTACTCA
ENSRNOG00000057901	Zfp707	341	355	15	*	TGCTCCCATGGTTTG
ENSRNOG00000005061	Dlst	2608	2622	15	*	CGCCCCAGTGACTGG
ENSRNOG00000005061	Dlst	433	447	15	*	TGCCTCCGGGGCTCA
ENSRNOG00000005061	Dlst	486	500	15	*	TGCCCCCTGTGTGGG
ENSRNOG00000008392	Sbf1	118	132	15	*	GCCCCCCAGCACTTG
ENSRNOG00000019340	Cep250	336	350	15	*	TCCGTCCTGGGCAGG
ENSRNOG00000016707	Casp2	1482	1496	15	*	TCCCTCCAAAGCTGA
ENSRNOG00000016707	Casp2	324	338	15	*	TGTTCCCAGGGCTCT
ENSRNOG00000010270	Espn	564	578	15	*	TGCCTGTAGGGGCGG
ENSRNOG00000000145	Pik3r3	1276	1290	15	*	GGCTTCCATGGCTGG
ENSRNOG00000004925	Ppp1r12a	661	675	15	*	TTCCTACATGACTGC
ENSRNOG00000014440	Josd1	883	897	15	*	GAGCTCCAGGGCTGT
ENSRNOG00000014440	Josd1	1084	1098	15	*	GGCCTTCAAGGCAGG
ENSRNOG00000050500	Tob2	460	474	15	*	TCCCTCTCAGGCTGG
ENSRNOG00000050500	Tob2	628	642	15	*	TTCCTCCAGTGCAGC
ENSRNOG00000050500	Tob2	338	352	15	*	TGCTCCCTGGGGTTG
ENSRNOG00000050500	Tob2	832	846	15	*	TGGACCCAGGGTGGG
ENSRNOG00000050500	Tob2	1090	1104	15	*	TGAGCCCAGGGAAGG
ENSRNOG00000008249	Brms1l	340	354	15	*	TGCCAACAGGTCTGT
ENSRNOG00000023781	Plec	317	331	15	*	AGAATCCAGAGCTGG
ENSRNOG00000043094	Oxct1	1340	1354	15	*	TGGCCACAGGGTTGA
ENSRNOG00000013536	Cdc42	455	469	15	*	TTCCTTAAGGGCTGG
ENSRNOG00000013076	Csnk1e	320	334	15	*	TGCCTGAAGAGCTTG
ENSRNOG00000013076	Csnk1e	333	347	15	*	TGCATCAGGGAGTGG
ENSRNOG00000022802	Tmem184b	1101	1115	15	*	GCCTCCCAGGGCTGG
ENSRNOG00000010819	Hspa4l	395	409	15	*	AGCCACCAGCACTGA
ENSRNOG00000007106	Sos1	1517	1531	15	*	TGTCCTCAGGAATGC
ENSRNOG00000024629	Hadha	137	151	15	*	TGCCTTCAGCCCTGT
ENSRNOG00000009019	Slc6a6	110	124	15	*	TCCCTTCTGAGCTGG
ENSRNOG00000048145	Sstr1	551	565	15	*	TGCATCCAGAGCAGA
ENSRNOG00000003988	Dnajc27	1315	1329	15	*	GGTCCACAGGACTGG
ENSRNOG00000009598	Ncaph2	1118	1132	15	*	AGCTCCCTGCACTGG
ENSRNOG00000009598	Ncaph2	76	90	15	*	TCACTCCAGTGCTGC
ENSRNOG00000009598	Ncaph2	1072	1086	15	*	GGCCTCCACTGCTGG
ENSRNOG00000013743	Sec61a1	1277	1291	15	*	AGTCCCCAGCTCTGG
ENSRNOG00000013743	Sec61a1	432	446	15	*	TGCCAGCAGGGAGGG
ENSRNOG00000013743	Sec61a1	34	48	15	*	AGGCTCCAGAACTGC
ENSRNOG00000018533	Iffo1	578	592	15	*	TGCCTCCATGGCTGT
ENSRNOG00000018533	Iffo1	1076	1090	15	*	GGCGGCCTGGGCTGG
ENSRNOG00000006980	Vcpip1	175	189	15	*	TGCTGCCCAGGCTGG
ENSRNOG00000018642	Leng8	1901	1915	15	*	TGCCAGCCGGGCTGC
ENSRNOG00000018642	Leng8	2736	2750	15	*	TGCCTGAAGCCCTGG
ENSRNOG00000018642	Leng8	677	691	15	*	GGCCTTCAGGAGAGG
ENSRNOG00000032394	Tymp	540	554	15	*	TCCACCCAAGGCTGC
ENSRNOG00000014445	Hp1bp3	362	376	15	*	TACCTCCAGGTCTGG
ENSRNOG00000047088	Rab10	12	26	15	*	TGCCCCCACTACTCC
ENSRNOG00000048166	Arhgap19	1857	1871	15	*	AACACCCAGGGGTGG
ENSRNOG00000048166	Arhgap19	2314	2328	15	*	CCTCCCCAGGGTTGG
ENSRNOG00000048166	Arhgap19	1769	1783	15	*	TGCATCCAGGAGTTT
ENSRNOG00000019165	Mrpl51	1708	1722	15	*	ATCTTCCAGGGCTGT
ENSRNOG00000046472	Arfgap3	327	341	15	*	TGGGCTCAGGGCTGC
ENSRNOG00000026048	Gbf1	401	415	15	*	TGCCTCCAGTTCTTC
ENSRNOG00000007126	Gpr19	208	222	15	*	TCTCTCCTGGGCTGG
ENSRNOG00000005371	Klhl29	1090	1104	15	*	AGGCCCCAGGAAAGG
ENSRNOG00000005371	Klhl29	1759	1773	15	*	GAACCCAAGGACTGG
ENSRNOG00000005371	Klhl29	1828	1842	15	*	TGCCTCCAAGGGAGG
ENSRNOG00000005371	Klhl29	2339	2353	15	*	TCTGCCCAGGGGTGG
ENSRNOG00000021773	Bop1	87	101	15	*	TGCCTTCTTGATTGG
ENSRNOG00000007648	Rab11b	85	99	15	*	TCCCTCTAGGACAGG
ENSRNOG00000010538	Commd7	112	126	15	*	TGCATCTGGGACTGT
ENSRNOG00000004068	Ncoa1	180	194	15	*	TGCCTCCCTAGCAGG
ENSRNOG00000004471	Polr3h	953	967	15	*	TTTCTTCAGGGCTGA
ENSRNOG00000004471	Polr3h	872	886	15	*	GGGTCCCAGGGCTTG
ENSRNOG00000014109	Psmd13	739	753	15	*	GGGCTCCAGGCCTAG
ENSRNOG00000016465	Trmu	149	163	15	*	TGCCTCAAGGGCCCT
ENSRNOG00000014382	C2cd5	497	511	15	*	TGTCTGCAGAATTGG
ENSRNOG00000014382	C2cd5	546	560	15	*	CTCATCCAGGAGTGG
ENSRNOG00000016249	Cep85	859	873	15	*	AGCCCACAGGGCAGC
ENSRNOG00000018183	Ubr4	85	99	15	*	TTCCCCCACGGATGC
ENSRNOG00000051056	AABR07063279.1	343	357	15	*	TGCCCCTACAGCTTG
ENSRNOG00000016638	Gnb1	914	928	15	*	TGGCTTCAGGAAGGG
ENSRNOG00000009570	Pdxp	69	83	15	*	AGCCTCCTGGCGTGG
ENSRNOG00000008246	Emilin1	63	77	15	*	CCCCACCAAGGCTGG
ENSRNOG00000011214	Polr2f	984	998	15	*	TGCAGCCAGGAGTGG
ENSRNOG00000011214	Polr2f	372	386	15	*	TCCCTGCTGGGCTGC
ENSRNOG00000052296	Shank3	322	336	15	*	TGGCCCCAGTGCCGG
ENSRNOG00000052296	Shank3	1770	1784	15	*	GGCCTCAAGGGCTCC
ENSRNOG00000052296	Shank3	1314	1328	15	*	TTGCCCTGGGGCTGG
ENSRNOG00000028629	Akt1	120	134	15	*	AGCCTCCAGGACCAG
ENSRNOG00000028629	Akt1	477	491	15	*	CAGCCCTAGGGCTGG
ENSRNOG00000008239	Repin1	608	622	15	*	TGCCTCCAGCAGAGG
ENSRNOG00000007330	Capzb	453	467	15	*	TGTCCTCAGCACTGT
ENSRNOG00000007330	Capzb	174	188	15	*	TGGCTCCAAGGCCTG
ENSRNOG00000015913	Tspan5	576	590	15	*	TTTCCACAGGACTGA
ENSRNOG00000015913	Tspan5	1735	1749	15	*	TCCATCCATGGCTGT
ENSRNOG00000015913	Tspan5	1308	1322	15	*	TGGCCTCAGGGCAGT
ENSRNOG00000028640	Siva1	639	653	15	*	AACCTGTAGGGCTGG
ENSRNOG00000005984	Etv6	46	60	15	*	TGCCCACAGGGACCG
ENSRNOG00000031709	Ppfibp1	351	365	15	*	TGCCCCCAGAGCCAA
ENSRNOG00000056257	Cacng7	462	476	15	*	TGCCCACAGGAATGT
ENSRNOG00000007133	Plxnb2	252	266	15	*	TACCCCCGGGTTTGG
ENSRNOG00000007133	Plxnb2	5	19	15	*	TGCACCCAAGGCTTC
ENSRNOG00000007133	Plxnb2	551	565	15	*	TTCCCCCAGGGCCAC
ENSRNOG00000058842	Sptbn2	576	590	15	*	TGCCACCACAGCTAG
ENSRNOG00000058842	Sptbn2	854	868	15	*	TGCCTCCTGGTGTTG
ENSRNOG00000015529	Cdca3	278	292	15	*	TGTCCCCAAGGCTCT
ENSRNOG00000005446	Gna11	101	115	15	*	TCCCTCAAGGGCAGA
ENSRNOG00000005446	Gna11	1138	1152	15	*	TGCCTGCCAAGCTGG
ENSRNOG00000005446	Gna11	1100	1114	15	*	TGCGCTCTGGGCTTG
ENSRNOG00000016143	P3h3	51	65	15	*	TGCCTCCAGGGAGAT
ENSRNOG00000059947	Sdc1	1334	1348	15	*	TGCCTCCAGTCCTCT
ENSRNOG00000005234	Gxylt1	1586	1600	15	*	TGCGCCCAGGAGAGG
ENSRNOG00000005234	Gxylt1	4365	4379	15	*	TGCCTGTTGGCCTGG
ENSRNOG00000006824	Hdac11	385	399	15	*	TGCCCATAGGTCTGA
ENSRNOG00000006824	Hdac11	1036	1050	15	*	TGCCCCAACTACAGG
ENSRNOG00000006824	Hdac11	1018	1032	15	*	TTCCTCCTGCCCTGG
ENSRNOG00000006824	Hdac11	1103	1117	15	*	TGCTCCCTCTGCTGG
ENSRNOG00000005470	Atxn3	781	795	15	*	GCCCTTCAGTGCTGG
ENSRNOG00000020161	Zbtb7a	271	285	15	*	GGTCGCCAGGACAGG
ENSRNOG00000008812	Tmem214	186	200	15	*	TGCCCACAGGTCTGT
ENSRNOG00000008812	Tmem214	100	114	15	*	TGCCTCCCAGGCAAG
ENSRNOG00000008619	Agtrap	771	785	15	*	TGCCTCCTGAGGTGC
ENSRNOG00000008619	Agtrap	181	195	15	*	TAACCCCTGGGCTAG
ENSRNOG00000016778	Cops7a	558	572	15	*	TGCCTAGTGGGCTGC
ENSRNOG00000016778	Cops7a	743	757	15	*	TGACCCCAGAGCCTG
ENSRNOG00000051170	Ddx17	1424	1438	15	*	TGACTTCATGGCTGC
ENSRNOG00000051170	Ddx17	2285	2299	15	*	TGCCTCCGGGGATGA
ENSRNOG00000051170	Ddx17	1743	1757	15	*	TGCCCCCAAAGCTCT
ENSRNOG00000050994	Cttn	901	915	15	*	TGAACACAGGACTGA
ENSRNOG00000011394	Kif3c	571	585	15	*	AGCCTCCAGGGCTCT
ENSRNOG00000017052	Pianp	531	545	15	*	TCCCCCAGTGACTGG
ENSRNOG00000017052	Pianp	155	169	15	*	TGCCTCCCGAGGGGG
ENSRNOG00000017052	Pianp	358	372	15	*	TGCCCCCCATGTTGG
ENSRNOG00000005733	Cpsf2	2223	2237	15	*	TTGACCCAGGTCTGG
ENSRNOG00000005733	Cpsf2	312	326	15	*	CAGGCCCAGGGCTGG
ENSRNOG00000016875	Cbx7	1588	1602	15	*	GGCCCACAATACTGG
ENSRNOG00000020266	Eef2	171	185	15	*	TGCAGGCTGGACTGG
ENSRNOG00000020266	Eef2	328	342	15	*	TGCCTCCAGGAAGGC
ENSRNOG00000020266	Eef2	302	316	15	*	TTCCCCCAGAGGGGG
ENSRNOG00000013869	Kcnj4	159	173	15	*	AGGGCCCAGGACTGG
ENSRNOG00000013869	Kcnj4	122	136	15	*	GGCTTCAAAGACTGG
ENSRNOG00000004083	Zc3h14	334	348	15	*	TGTCCTCAGAACTGA
ENSRNOG00000008870	Atf7ip	1574	1588	15	*	TGTCACTAGGACTGC
ENSRNOG00000008870	Atf7ip	416	430	15	*	TGCCTCGAGGGGAGG
ENSRNOG00000011914	Dtnb	2015	2029	15	*	TGCCTCTACGTCTTG
ENSRNOG00000011914	Dtnb	2520	2534	15	*	TGCCTCCAGAGCTTT
ENSRNOG00000011914	Dtnb	1487	1501	15	*	AGTACCCAGGGCTGC
ENSRNOG00000011914	Dtnb	1945	1959	15	*	TGCTCCCAGGGCCAT
ENSRNOG00000011914	Dtnb	2737	2751	15	*	TTCCCTGGGGGCTGG
ENSRNOG00000011914	Dtnb	959	973	15	*	AGTCTCAAGGATTGG
ENSRNOG00000011914	Dtnb	1744	1758	15	*	TGCCTCCGTGACCTG
ENSRNOG00000016704	Pcyox1	510	524	15	*	TGCACCCTAGGCTGG
ENSRNOG00000016968	Gramd4	406	420	15	*	TTCCTGCAGGGGTGG
ENSRNOG00000004637	Fbxo7	40	54	15	*	TGCTCTCAGTTCTGG
ENSRNOG00000004637	Fbxo7	124	138	15	*	TCCCCTCTGGGATGG
ENSRNOG00000007838	Ddx47	57	71	15	*	AGCCCCCTGGAGTAG
ENSRNOG00000007838	Ddx47	411	425	15	*	TTCCCCTGGAGCTGG
ENSRNOG00000004259	Dohh	23	37	15	*	AGCACCCAGGACTCT
ENSRNOG00000004793	Ncln	350	364	15	*	TCGCCCCAGCACTGG
ENSRNOG00000004793	Ncln	958	972	15	*	AGCCTCCTGCCCTGG
ENSRNOG00000004793	Ncln	218	232	15	*	AGCCCACTGGGATGG
ENSRNOG00000004793	Ncln	1111	1125	15	*	GGCCCCTTGGGGTGG
ENSRNOG00000004464	Sel1l	726	740	15	*	TACCCCAAGTACTCG
ENSRNOG00000004464	Sel1l	1730	1744	15	*	TGGTCCCAGCGCTGT
ENSRNOG00000004464	Sel1l	615	629	15	*	TTCCTCGAAGACTGA
ENSRNOG00000005927	Cpsf6	5343	5357	15	*	TGCATACAGCGCTGG
ENSRNOG00000008897	Gga1	571	585	15	*	TGCCCCCTGGAGGGC
ENSRNOG00000004314	Ppm1h	49	63	15	*	TGCCTCCAAGCAGGG
ENSRNOG00000004314	Ppm1h	1001	1015	15	*	TGTATCCAGCACTTG
ENSRNOG00000006995	Ano6	1548	1562	15	*	CGCACCCTGGACTGA
ENSRNOG00000008802	Dnajc11	646	660	15	*	TGCCCTCAGGACACC
ENSRNOG00000008802	Dnajc11	734	748	15	*	TAGACCCAAGGCTGG
ENSRNOG00000024647	Ppp4r2	1726	1740	15	*	TGCACCCAAGAGGGG
ENSRNOG00000039852	Cactin	34	48	15	*	TGGCCCCTGGACAGC
ENSRNOG00000034037	Zfp266	3847	3861	15	*	TTCACCCAGTGCTTG
ENSRNOG00000016398	Clstn1	1295	1309	15	*	TGACCCCAGGTCAGG
ENSRNOG00000016398	Clstn1	204	218	15	*	TCCTCCCAGTGCAGG
ENSRNOG00000020577	Pip5k1c	752	766	15	*	TGCCCCCAAGAAGGG
ENSRNOG00000020577	Pip5k1c	1747	1761	15	*	CGCCTCCAAGGCTGA
ENSRNOG00000020577	Pip5k1c	2110	2124	15	*	TCCCTCCAGCGCAGC
ENSRNOG00000007323	Ric8b	1246	1260	15	*	TACTCCTAGGAATGG
ENSRNOG00000039859	Dnmt1	626	640	15	*	CGCCCTCAGTACTGT
ENSRNOG00000049943	Sinhcaf	693	707	15	*	TGCCTCTAGGATGGG
ENSRNOG00000049943	Sinhcaf	1544	1558	15	*	TGGCTGCAGTATTGG
ENSRNOG00000027622	Slc35e3	478	492	15	*	TGTCGCCCTGACTGG
ENSRNOG00000027622	Slc35e3	1443	1457	15	*	TATCCCCAGCACTGC
ENSRNOG00000027622	Slc35e3	842	856	15	*	TGCCTCCCCAGCTTG
ENSRNOG00000026840	Thap3	165	179	15	*	GGTCTCCTGGGCTGA
ENSRNOG00000006727	Dtd2	188	202	15	*	TAATTCCAGGGCTTG
ENSRNOG00000015986	Rassf8	2135	2149	15	*	TCCCAGCAGTACTGG
ENSRNOG00000015986	Rassf8	2200	2214	15	*	TGCCCTCCTGACGGG
ENSRNOG00000015986	Rassf8	2148	2162	15	*	GGCCTCCACCACTGT
ENSRNOG00000007432	Polr3b	316	330	15	*	TGTATCCCAGGCTGG
ENSRNOG00000007432	Polr3b	1125	1139	15	*	AGCATCCAGTGATGG
ENSRNOG00000004909	Cnot2	556	570	15	*	TGGCTCCAGGGCTGT
ENSRNOG00000004505	Nfic	1462	1476	15	*	AGCCCCCAGGGCCAG
ENSRNOG00000004505	Nfic	501	515	15	*	GCCGCCCAGCGCTGG
ENSRNOG00000004505	Nfic	936	950	15	*	GGACCCCAGGGCGGT
ENSRNOG00000022741	Ilf3	786	800	15	*	GGACTCCTGGATTGG
ENSRNOG00000007400	Srebf2	844	858	15	*	GGCCCACGGGGCTGG
ENSRNOG00000007400	Srebf2	811	825	15	*	TACCCCCTGAGATGG
ENSRNOG00000007400	Srebf2	1418	1432	15	*	TGCACCATGTGCTGG
ENSRNOG00000007088	Xpot	824	838	15	*	TGCCTCCCGTGGGGG
ENSRNOG00000024651	Greb1	225	239	15	*	TGTGTTCTGGGCTGG
ENSRNOG00000006444	Fkbp4	1228	1242	15	*	TGAGTCCAGGACAGC
ENSRNOG00000010873	Pithd1	2	16	15	*	GGCCACCAGGGCTCC
ENSRNOG00000010873	Pithd1	698	712	15	*	TAAACCCAGTGCTGG
ENSRNOG00000020255	Sars1	5	19	15	*	AGTCTCCAGAGCTGG
ENSRNOG00000020950	Syvn1	972	986	15	*	TGACCCCAGGAAGGA
ENSRNOG00000020950	Syvn1	864	878	15	*	TGAACCCAAGGCAGG
ENSRNOG00000020950	Syvn1	900	914	15	*	TGAGTTCAGGATTGG
ENSRNOG00000020950	Syvn1	1187	1201	15	*	TGCATTAATGACTGG
ENSRNOG00000029028	Mknk2	383	397	15	*	AGCCCTCAGGATTGT
ENSRNOG00000029028	Mknk2	811	825	15	*	TGCCCCTGGGACTGG
ENSRNOG00000029028	Mknk2	1027	1041	15	*	TGCCCCGAGGCCTGT
ENSRNOG00000029028	Mknk2	333	347	15	*	GTCTTCCAGGGCTGG
ENSRNOG00000029028	Mknk2	1154	1168	15	*	TGTCTACAGGGCAGC
ENSRNOG00000029028	Mknk2	1650	1664	15	*	TCCCTCCAAGCCTGA
ENSRNOG00000029028	Mknk2	930	944	15	*	TGCTTTCAGGAAAGG
ENSRNOG00000038166	Ptgr2	1048	1062	15	*	GTCCCCCGGAGCTGG
ENSRNOG00000033522	Prdm2	389	403	15	*	GGCCCTGAGGGGTGG
ENSRNOG00000022896	Rrp7a	757	771	15	*	TGCCCCCAGGTGTGT
ENSRNOG00000022896	Rrp7a	2265	2279	15	*	GGCTCCCAGGATTGC
ENSRNOG00000022896	Rrp7a	2965	2979	15	*	AGCTTCCAGCTCTGG
ENSRNOG00000022896	Rrp7a	3312	3326	15	*	TCACTCCTGGGCTGG
ENSRNOG00000048441	Wdr82	965	979	15	*	TGGCTCTAGGCCTGT
ENSRNOG00000048441	Wdr82	2104	2118	15	*	TGGCCACAGAGCTGA
ENSRNOG00000004496	Rock2	2357	2371	15	*	GTCCCCCAGAGCTGT
ENSRNOG00000004496	Rock2	2789	2803	15	*	TGACCCCAGGGAAAG
ENSRNOG00000004311	Gpr182	3378	3392	15	*	TGTCCCCAAGTCCGG
ENSRNOG00000004311	Gpr182	7504	7518	15	*	CGTGCCTAGGACTGG
ENSRNOG00000009585	Tcf20	352	366	15	*	TGACTCCAGAGCCTG
ENSRNOG00000004362	Rps6ka5	2146	2160	15	*	TGCCCTCATGATTGA
ENSRNOG00000022877	Poldip3	949	963	15	*	TGCCACCAGGGCATT
ENSRNOG00000022877	Poldip3	537	551	15	*	CATCTCCAGGACTGA
ENSRNOG00000014719	Snx19	814	828	15	*	TTGTTCCAGGGCTGA
ENSRNOG00000013508	Rpl31	30	44	15	*	TGCCTCCAGGTTTTG
ENSRNOG00000016156	Nptxr	2172	2186	15	*	TGCCCCTGGGTCTGA
ENSRNOG00000016156	Nptxr	460	474	15	*	TGCCCACAGGGGCTG
ENSRNOG00000016156	Nptxr	2401	2415	15	*	TGCCTAAAGGACGGA
ENSRNOG00000032546	Dot1l	290	304	15	*	GGCCTGCTGGGCTGG
ENSRNOG00000005589	Dhrs7	4	18	15	*	AGCCACCAGGGATGA
ENSRNOG00000013798	Fnbp1l	1199	1213	15	*	TTCCTCCTGGACTGC
ENSRNOG00000013798	Fnbp1l	3150	3164	15	*	TGCTTCCATAGCGGG
ENSRNOG00000005353	Rybp	110	124	15	*	TGCTACCAGGAGAGG
ENSRNOG00000005353	Rybp	1420	1434	15	*	TCACCCCAAGTCTGG
ENSRNOG00000005353	Rybp	1698	1712	15	*	AGCCAACAGGAATGG
ENSRNOG00000046955	Cbx6	123	137	15	*	TTGACCCAGGGATGG
ENSRNOG00000046955	Cbx6	1673	1687	15	*	TGTCCCCAGGGGCGA
ENSRNOG00000046955	Cbx6	35	49	15	*	TCCTTCCAGGAGTTG
ENSRNOG00000019534	Ap2a2	425	439	15	*	GACCTCAAGGGCCGG
ENSRNOG00000005540	Nin	1454	1468	15	*	TTCCATCAGGACTCG
ENSRNOG00000005540	Nin	1786	1800	15	*	TGCCACTGGGACTGA
ENSRNOG00000051650	Ywhaq	521	535	15	*	TGCATCCGGGCTTGG
ENSRNOG00000025742	Lmnb2	1350	1364	15	*	TGCCCACAGTGCAGG
ENSRNOG00000025742	Lmnb2	577	591	15	*	TGAACCCAGGGACGG
ENSRNOG00000025742	Lmnb2	1186	1200	15	*	TTCCCCCAAGGCAAG
ENSRNOG00000019240	Ampd2	509	523	15	*	GGCCTGAGGGGCTGG
ENSRNOG00000010301	Eif4e3	481	495	15	*	TCGCCACAGGACTGC
ENSRNOG00000005614	Txn2	93	107	15	*	GGCCCACAGCACTGA
ENSRNOG00000005614	Txn2	210	224	15	*	TGTCCCCATGTCTGG
ENSRNOG00000007967	Sdhb	203	217	15	*	TGGCTCCAGACCTGA
ENSRNOG00000018691	Aurkaip1	131	145	15	*	TGCCCTTCAGGCTGG
ENSRNOG00000009756	Pacsin2	1227	1241	15	*	GAGCCCCAGGGATGG
ENSRNOG00000009460	Pdzd8	1507	1521	15	*	TCCTCACAGGACTGT
ENSRNOG00000009946	Ldlr	1136	1150	15	*	TCATCCCAGCACTGG
ENSRNOG00000019105	Dpp8	4	18	15	*	TACCCTCAGGAGAGG
ENSRNOG00000019105	Dpp8	2438	2452	15	*	TTCATCCAGGACCAG
ENSRNOG00000001852	Ergic2	892	906	15	*	TGCCCTCAGGGCTCT
ENSRNOG00000017478	Pcsk7	240	254	15	*	GGCGCCCAGGCCAGG
ENSRNOG00000031129	Carm1	701	715	15	*	TGCCCCCAGGCGCAG
ENSRNOG00000031129	Carm1	1323	1337	15	*	CTTCCCCAGAACTGG
ENSRNOG00000054420	Vdr	309	323	15	*	TGCCTCCACCACAAG
ENSRNOG00000010958	Prdx3	572	586	15	*	TTCTTCAAGTGCTGG
ENSRNOG00000053269	Tmem106c	17	31	15	*	TGTCCCTGTGGCTGG
ENSRNOG00000023238	Dgkd	1940	1954	15	*	TGCCTGCAGGTGGGG
ENSRNOG00000023238	Dgkd	1521	1535	15	*	TGCCTCCATGAAAGC
ENSRNOG00000056246	Gls	1679	1693	15	*	ACCCCTCAGGACAGG
ENSRNOG00000018788	Btbd2	489	503	15	*	GGCCTCCCGGGCATG
ENSRNOG00000018788	Btbd2	444	458	15	*	TGCTCCCTGGGAGGG
ENSRNOG00000018788	Btbd2	629	643	15	*	TGCCCGCAGAGCTCA
ENSRNOG00000050197	Pdia6	131	145	15	*	TGACTTCAGACCTGG
ENSRNOG00000019333	Hipk1	201	215	15	*	TGCCCCCACTTCTGC
ENSRNOG00000019333	Hipk1	3054	3068	15	*	GGTTTCCAGGGCAGG
ENSRNOG00000019333	Hipk1	256	270	15	*	TCCCCCCAGGGTTCC
ENSRNOG00000026963	Hsp90b1	61	75	15	*	TGCCTCGGGTACTCG
ENSRNOG00000060335	Strn3	226	240	15	*	TGTGCCCTGTACTGG
ENSRNOG00000019635	Cops8	475	489	15	*	TGTCTCCTGGGGAGG
ENSRNOG00000004688	Rbfox2	219	233	15	*	TGCCGCCAGCTATGG
ENSRNOG00000004688	Rbfox2	4831	4845	15	*	AGCCAGCAGGAGTGG
ENSRNOG00000004688	Rbfox2	2926	2940	15	*	AGCCTCCAGCCCTTG
ENSRNOG00000004688	Rbfox2	4079	4093	15	*	GGCCTCCAAGGCCAG
ENSRNOG00000004688	Rbfox2	4268	4282	15	*	TGGCCTCATGGTTGG
ENSRNOG00000004688	Rbfox2	6473	6487	15	*	AGCACCCAGGGCTTT
ENSRNOG00000004688	Rbfox2	3962	3976	15	*	TTCTTCCTGGACAGG
ENSRNOG00000015977	Zfp609	1861	1875	15	*	TGCCCCCAAGACTCC
ENSRNOG00000015977	Zfp609	185	199	15	*	TTCCTCAGGAGCTGG
ENSRNOG00000015977	Zfp609	2763	2777	15	*	AGGCTCCAGGGTGGG
ENSRNOG00000017285	Tab1	1066	1080	15	*	TCCCATCAGGATTGG
ENSRNOG00000004294	Ascl1	466	480	15	*	TGCCTCCAGTGAAGC
ENSRNOG00000019400	Dag1	686	700	15	*	GGCCTCCTGGGCCTG
ENSRNOG00000019400	Dag1	1931	1945	15	*	TGTCCCAAGAGCAGG
ENSRNOG00000019400	Dag1	1770	1784	15	*	AGCCTGTAGGACAGG
ENSRNOG00000018998	Yipf3	29	43	15	*	ACCCCCCAGCTCTGG
ENSRNOG00000018998	Yipf3	512	526	15	*	TGCACCCAGGCCTAA
ENSRNOG00000018998	Yipf3	108	122	15	*	TGCCTAAACAGCTGG
ENSRNOG00000018998	Yipf3	459	473	15	*	TGTCCCCAGAGCGGC
ENSRNOG00000039091	Pnpla8	1000	1014	15	*	TGTTTGCAGTGCTGG
ENSRNOG00000028956	Mbd3	411	425	15	*	TGCCCATAGGGCTGC
ENSRNOG00000028956	Mbd3	371	385	15	*	TGTCCCTAAGGCTGT
ENSRNOG00000005388	Rassf3	154	168	15	*	CGCCTCACGGATTGG
ENSRNOG00000007968	RGD1305350	495	509	15	*	GGCCCCCAGGAGCAG
ENSRNOG00000007968	RGD1305350	936	950	15	*	TGTATCCTAGGCTGG
ENSRNOG00000026239	Arid4a	831	845	15	*	TGGCTCCTGCACTGG
ENSRNOG00000026239	Arid4a	850	864	15	*	TGCCTCCCAGCCTGG
ENSRNOG00000026239	Arid4a	1422	1436	15	*	AGTGTCCAGGACTGG
ENSRNOG00000005802	Usp24	1765	1779	15	*	TGCCCCTACGCCTGC
ENSRNOG00000005802	Usp24	2101	2115	15	*	TGACCTCAGGACTTC
ENSRNOG00000005802	Usp24	517	531	15	*	TGCTTCCAGGATCAG
ENSRNOG00000014429	Arfgap2	264	278	15	*	GGCCTGCTGTACTGG
ENSRNOG00000011044	Clmn	215	229	15	*	TGCTCCCAGCTCAGG
ENSRNOG00000011044	Clmn	448	462	15	*	TGCCTCCAAGTGTGA
ENSRNOG00000011044	Clmn	852	866	15	*	TCCCTACAGGGCCGC
ENSRNOG00000017847	Rps19bp1	75	89	15	*	TCCCTGCAGTGCTGT
ENSRNOG00000017916	Rexo1	604	618	15	*	AGCCCCTTGGTCTGG
ENSRNOG00000017916	Rexo1	125	139	15	*	CGCCTCCCGAGCTCG
ENSRNOG00000042522	Pheta2	117	131	15	*	TGGCTTGAAGACTGG
ENSRNOG00000042522	Pheta2	602	616	15	*	TGCCTCCAGGAGACT
ENSRNOG00000019891	Sgta	680	694	15	*	TGGCCCTCGGACTGT
ENSRNOG00000010427	Ipo7	60	74	15	*	TGGTTCCAGAACCGG
ENSRNOG00000048320	Ndufa11	1020	1034	15	*	TGTGCCCAGTCCTGG
ENSRNOG00000005287	Syne3	26	40	15	*	TGGGCCCAGGACTCA
ENSRNOG00000005287	Syne3	1086	1100	15	*	TGCATACATGGGTGG
ENSRNOG00000005287	Syne3	103	117	15	*	TATGCCCAAGGCTGG
ENSRNOG00000055305	Parvb	1742	1756	15	*	TGTCTGCAGGACTCG
ENSRNOG00000055305	Parvb	2218	2232	15	*	TGCCCCCAGGTCTGC
ENSRNOG00000055305	Parvb	402	416	15	*	AATCCCCTGGGCTGG
ENSRNOG00000055305	Parvb	591	605	15	*	GGGCCCCAGGGCAGC
ENSRNOG00000011157	Jak1	2099	2113	15	*	GGCCCACCGGACTGA
ENSRNOG00000011157	Jak1	989	1003	15	*	TGTCTCCTTGGTTGG
ENSRNOG00000011157	Jak1	445	459	15	*	AGCCCGCAGGGGAGG
ENSRNOG00000019332	Gtpbp2	627	641	15	*	CACCATCAGGACTGG
ENSRNOG00000014846	Anp32a	245	259	15	*	TGTCCCCATAACTGC
ENSRNOG00000019383	Tef	2716	2730	15	*	TGCTCCCTGGGAGGG
ENSRNOG00000059015	Triobp	340	354	15	*	TGCCTCAAGCACTGG
ENSRNOG00000006570	Plekhg3	55	69	15	*	TTCCCCCAGGCCTGG
ENSRNOG00000006570	Plekhg3	1566	1580	15	*	GGCACCCAGGGGTGG
ENSRNOG00000006570	Plekhg3	1183	1197	15	*	TACCTGCAGGTCTGC
ENSRNOG00000015416	Nabp1	944	958	15	*	TTCTTCCAGGGCTGT
ENSRNOG00000009545	Polr1a	305	319	15	*	TGCCACCATTACTGT
ENSRNOG00000009545	Polr1a	441	455	15	*	TCCACCCAGGGCTGC
ENSRNOG00000009545	Polr1a	689	703	15	*	AGACTCCCTGACTGG
ENSRNOG00000016150	Ifrd2	307	321	15	*	TCCTTTCAGGTCTGG
ENSRNOG00000005492	Hpcal1	582	596	15	*	CACCCCCAAGTCTGG
ENSRNOG00000005492	Hpcal1	674	688	15	*	TGCCCTCCGTGCTGC
ENSRNOG00000017158	Eif4g2	478	492	15	*	TACCTCTAGTAATGG
ENSRNOG00000008415	Nab2	597	611	15	*	AGCCGGCAGGACTGC
ENSRNOG00000008415	Nab2	1441	1455	15	*	TGCACCCGGTGCTGG
ENSRNOG00000006911	Sptb	272	286	15	*	GGCTCCAGGGACTGG
ENSRNOG00000006911	Sptb	370	384	15	*	TCCCTCCAGCACTGC
ENSRNOG00000006911	Sptb	342	356	15	*	TGCCTACAGGCTGGG
ENSRNOG00000006911	Sptb	9	23	15	*	GGCCCCCATGGGCGG
ENSRNOG00000006911	Sptb	606	620	15	*	TCTCCTCAGGGCTAG
ENSRNOG00000020710	Raver1	785	799	15	*	TGCCCTCTGGACAGA
ENSRNOG00000020710	Raver1	18	32	15	*	TGCTCCAAGGGCCTG
ENSRNOG00000030232	Hacd3	601	615	15	*	TGCCTGCAACACTGG
ENSRNOG00000005916	Ppm1a	30	44	15	*	TGCCTCCAAGGGAGA
ENSRNOG00000008106	Shmt2	275	289	15	*	TTTCCCAAGTGCTGG
ENSRNOG00000008106	Shmt2	568	582	15	*	GACCCCCGGGGCTGT
ENSRNOG00000007267	Mnat1	441	455	15	*	TCCCCCCATTACTGC
ENSRNOG00000023176	Kidins220	981	995	15	*	TGCCTTCTGGACCGC
ENSRNOG00000005138	Pip4k2c	830	844	15	*	TACTCCCAGGACTTC
ENSRNOG00000005138	Pip4k2c	929	943	15	*	TGTCCCCAGGACGTG
ENSRNOG00000031789	Rangap1	33	47	15	*	TGCCCCAGTGACTGG
ENSRNOG00000031789	Rangap1	486	500	15	*	AGAGCCCAGGAGTGG
ENSRNOG00000046159	Gns	65	79	15	*	AGAGCCCAGGCCTGG
ENSRNOG00000018020	Apbb1	97	111	15	*	TGTCCCCCGGGCTGC
ENSRNOG00000011507	Pick1	426	440	15	*	AGCCTCAAGGGCTGG
ENSRNOG00000011329	Pkm	577	591	15	*	CGTCTCCAGGCCTGT
ENSRNOG00000017940	Rere	1777	1791	15	*	AGCCCTCTGGACTGA
ENSRNOG00000017940	Rere	223	237	15	*	CGTGTCCTGGGCTGG
ENSRNOG00000017940	Rere	1729	1743	15	*	TTCCTCTGGGGTTGG
ENSRNOG00000017940	Rere	1238	1252	15	*	TTCCTCCTGGAATAG
ENSRNOG00000006870	Mtdh	1314	1328	15	*	TGGCGCCAGGAATGA
ENSRNOG00000007649	Dnm2	63	77	15	*	TGCCCCCCATGCTGG
ENSRNOG00000007649	Dnm2	497	511	15	*	GCCTTCCAGGCCTGG
ENSRNOG00000007649	Dnm2	650	664	15	*	TGCTCCCAACGCTTG
ENSRNOG00000031890	Ncam1	1614	1628	15	*	GGCCTCAAGGCCTGA
ENSRNOG00000031890	Ncam1	582	596	15	*	AGCCCCCTGGGGTGA
ENSRNOG00000015177	Sun2	1234	1248	15	*	TGCCCTCAGGGCTTG
ENSRNOG00000015177	Sun2	218	232	15	*	TCCCCCTAGAGCTAG
ENSRNOG00000015177	Sun2	464	478	15	*	CGCCTCCAGCATGGG
ENSRNOG00000017022	Cerk	2373	2387	15	*	TGCCTCCCGGTCTTG
ENSRNOG00000005292	Trip11	3	17	15	*	AGCTTTCAGGGCTGA
ENSRNOG00000055089	Slc44a1	2245	2259	15	*	AGCCACCAGGAATGC
ENSRNOG00000055089	Slc44a1	1516	1530	15	*	TGTCCCGAGGGCTCA
ENSRNOG00000020083	Scly	486	500	15	*	TGCCTCCCTGGCCTG
ENSRNOG00000004519	Atg2b	186	200	15	*	TGCCTACAGGAGTGG
ENSRNOG00000011268	Chd5	431	445	15	*	TCACTGCGGGGCTGG
ENSRNOG00000004841	Akap6	32	46	15	*	TCCACCCTGGGCCGG
ENSRNOG00000006410	Akap5	577	591	15	*	TGCCCACAGACCTGT
ENSRNOG00000007000	Grhl2	1439	1453	15	*	TGCCCCTGGGGCTGA
ENSRNOG00000007000	Grhl2	1776	1790	15	*	TGCATCCAGGGCTCT
ENSRNOG00000007000	Grhl2	1955	1969	15	*	TGACCTTAGGGATGG
ENSRNOG00000007000	Grhl2	262	276	15	*	GCCCTCCAGGACTCT
ENSRNOG00000019892	Lrrfip1	301	315	15	*	TTGCTTCAGGGCCGG
ENSRNOG00000016781	Ppib	102	116	15	*	TGGCTCCAGTGCTTC
ENSRNOG00000005413	Creb3l1	235	249	15	*	TACCCCTTGGCCTGG
ENSRNOG00000010793	Spryd3	50	64	15	*	CTCCCCCAGGATTTG
ENSRNOG00000010793	Spryd3	188	202	15	*	GGTCCCCGTGACTGG
ENSRNOG00000010793	Spryd3	39	53	15	*	TCCCTCCAGGCCTCC
ENSRNOG00000010793	Spryd3	391	405	15	*	TCTCCCCCTGGCTGG
ENSRNOG00000007581	Slc17a8	952	966	15	*	AGGCTCCAGGAATGG
ENSRNOG00000055365	Edem1	2387	2401	15	*	TGCTCCCAGGAGTAG
ENSRNOG00000055365	Edem1	2790	2804	15	*	TGCCCGGAGGACTCT
ENSRNOG00000055365	Edem1	3125	3139	15	*	TCCCTGCAGGGCAGG
ENSRNOG00000046479	Chaf1a	234	248	15	*	CGCTCCTAGGTCTGG
ENSRNOG00000046479	Chaf1a	277	291	15	*	AGACCCCAGGTCTGC
ENSRNOG00000006221	Uba3	277	291	15	*	TGCCTCCAGGAAAGA
ENSRNOG00000008292	Hif1a	143	157	15	*	TGGCTACAGTACTGC
ENSRNOG00000054775	Fkbp11	28	42	15	*	GGCCTTGGGGGCTGG
ENSRNOG00000054775	Fkbp11	573	587	15	*	TTCCCAGAGGGCTGT
ENSRNOG00000045605	Uxs1	853	867	15	*	TGCCACGTGGGCTGA
ENSRNOG00000045605	Uxs1	1044	1058	15	*	TCCCTTCAGCGCTGG
ENSRNOG00000008108	Ubr7	1330	1344	15	*	TGGCTCCTGTACTGT
ENSRNOG00000008108	Ubr7	1443	1457	15	*	GGCCTCCTGGATAGG
ENSRNOG00000010258	Vhl	1598	1612	15	*	CCTCTCCAGTGCTGG
ENSRNOG00000054446	Sltm	1662	1676	15	*	TGCTTCTAGAATTGG
ENSRNOG00000009934	Emc3	563	577	15	*	GATCCCCAGGGCCGG
ENSRNOG00000032828	Mapk8ip2	1791	1805	15	*	GGCCTCCAGGCCTAC
ENSRNOG00000032828	Mapk8ip2	2040	2054	15	*	TGGCTTCAAGGCAGG
ENSRNOG00000032828	Mapk8ip2	551	565	15	*	AGCCCCCAATGCTGC
ENSRNOG00000053405	Rpap3	30	44	15	*	GACCTCCATGATTGG
ENSRNOG00000016620	Csnk1g1	134	148	15	*	TGCCCCCAGAAGGAG
ENSRNOG00000016620	Csnk1g1	1059	1073	15	*	TCAGCCCAGAGCTGG
ENSRNOG00000010922	Ppp2r1b	2286	2300	15	*	TCTCCCAAGTACTGG
ENSRNOG00000010922	Ppp2r1b	802	816	15	*	TGCCTCCAGCAGGGT
ENSRNOG00000013360	Prkcsh	160	174	15	*	GGCCTCCAGAGATGG
ENSRNOG00000013360	Prkcsh	237	251	15	*	TGTCTCCCTAGCTGG
ENSRNOG00000017737	Dgkz	233	247	15	*	TCCCTTCAGGGCGGC
ENSRNOG00000049221	Kdm4b	222	236	15	*	AGCGCCCACGGGTGG
ENSRNOG00000049221	Kdm4b	234	248	15	*	TGGCCACCGTGCTGG
ENSRNOG00000049221	Kdm4b	792	806	15	*	GCCCTGCAGGAGTGG
ENSRNOG00000027456	Cdc42bpg	150	164	15	*	GGTCCCCAGGAGTGG
ENSRNOG00000005299	Kif5a	843	857	15	*	GGCTCCCTGGGCCGG
ENSRNOG00000049142	Hdgfl2	359	373	15	*	AGCCCACAGGACAGC
ENSRNOG00000049142	Hdgfl2	379	393	15	*	CCCCGCCAGGCCTGG
ENSRNOG00000018569	Ahcyl1	165	179	15	*	TTGCTCCATGGCTGT
ENSRNOG00000017260	Cdr2	224	238	15	*	AAGCCCCAGGACTAG
ENSRNOG00000017260	Cdr2	64	78	15	*	AGTCTCCAGAGCTTG
ENSRNOG00000008049	Max	674	688	15	*	GGCTCCCAGGAGTGG
ENSRNOG00000008049	Max	973	987	15	*	TTCCTCCTGTCCTGG
ENSRNOG00000013186	G3bp1	447	461	15	*	TCCCTGCAGGTGTGG
ENSRNOG00000013186	G3bp1	757	771	15	*	TGACTCCGGCCCTGG
ENSRNOG00000013186	G3bp1	4130	4144	15	*	TGCCCCAGGGGCAGC
ENSRNOG00000010041	Ube2g1	615	629	15	*	TGACTTCAGAGGTGG
ENSRNOG00000006305	Slc38a2	1293	1307	15	*	TGTACCCAGTTCTGG
ENSRNOG00000006305	Slc38a2	29	43	15	*	TGCCTGCCGCGTTGG
ENSRNOG00000009779	Krt8	335	349	15	*	TGCTCACACGGCTGT
ENSRNOG00000003815	Slc25a11	11	25	15	*	TAGCCCCAGCACTTG
ENSRNOG00000007894	Mpdz	424	438	15	*	TGCCCGCAGTACTCT
ENSRNOG00000007104	Itpr1	602	616	15	*	TAACTCCAGGTCTGT
ENSRNOG00000054757	Adcy6	95	109	15	*	AGCCTCCAGGTCTTG
ENSRNOG00000054757	Adcy6	161	175	15	*	TGCCTTCAGAGCAGC
ENSRNOG00000034025	Ptprj	2152	2166	15	*	GGCCCCCTGGACTCA
ENSRNOG00000034025	Ptprj	2216	2230	15	*	TGTCTCCAGGTATGG
ENSRNOG00000034025	Ptprj	3013	3027	15	*	TTCCACCAGAGCTGA
ENSRNOG00000009088	Txnrd1	1559	1573	15	*	CGCCCCCATGGAAGG
ENSRNOG00000012543	Mcm3	160	174	15	*	AGTCTCCATGACTTG
ENSRNOG00000026754	Usp47	96	110	15	*	TGACACCAGCACTGA
ENSRNOG00000012192	Znf740	101	115	15	*	TTTCTAGAGGACTGG
ENSRNOG00000018164	Spcs2	861	875	15	*	TCCCTTCTGGGCTGA
ENSRNOG00000018164	Spcs2	1625	1639	15	*	AAACACCAGGGCTGG
ENSRNOG00000018164	Spcs2	2032	2046	15	*	AGGTTCCAGTGCTGG
ENSRNOG00000018164	Spcs2	990	1004	15	*	TGTCCTAAGGGCAGG
ENSRNOG00000010944	Hyou1	773	787	15	*	TTCCCCCTGGGCTGA
ENSRNOG00000010944	Hyou1	655	669	15	*	TGGGTCCAGGACAGT
ENSRNOG00000012499	Rarg	856	870	15	*	TTCCTCCAGGGGTCT
ENSRNOG00000012499	Rarg	755	769	15	*	TGGCCCCGGGGAGGG
ENSRNOG00000017241	Dpcd	96	110	15	*	AGTCCCCAGAACTGG
ENSRNOG00000017241	Dpcd	295	309	15	*	TGGGAACAGGGCTGG
ENSRNOG00000006787	Dhcr24	118	132	15	*	GGCCTCCAGGGCAGC
ENSRNOG00000010881	Trak2	460	474	15	*	TGCCTTCCCTGCTGG
ENSRNOG00000011987	Cd2ap	577	591	15	*	TGTCTGCAGTGCTGT
ENSRNOG00000060703	Troap	69	83	15	*	TGCCCATTGGACTGG
ENSRNOG00000006941	Thumpd3	2324	2338	15	*	TGCCCCCATCTTTGG
ENSRNOG00000006941	Thumpd3	1896	1910	15	*	TGTTTTCAAGACTGG
ENSRNOG00000007472	Setd5	877	891	15	*	GGCCTCCATGACTGA
ENSRNOG00000007472	Setd5	898	912	15	*	TGCACTCATGACTGC
ENSRNOG00000049531	Usp19	863	877	15	*	GGGCCCCAAGACTGG
ENSRNOG00000006539	Pex16	472	486	15	*	TCCCTCCATTGCAGG
ENSRNOG00000053196	Slc48a1	207	221	15	*	TGGCTACAGGGCAGC
ENSRNOG00000010379	Celf1	1115	1129	15	*	GGCCTCCAGGTCTCA
ENSRNOG00000010379	Celf1	1782	1796	15	*	TGCAGCAAGGGATGG
ENSRNOG00000012500	Ddx10	249	263	15	*	TTCCCACAGTGCTGA
ENSRNOG00000005556	Snrpf	191	205	15	*	TAACCCCACCACTGG
ENSRNOG00000052990	Cers5	345	359	15	*	TGGCTCCAGCACTTG
ENSRNOG00000052990	Cers5	1073	1087	15	*	TGCCTCCAGGTCCCT
ENSRNOG00000052990	Cers5	177	191	15	*	TGGGCACAAGGCTGG
ENSRNOG00000049219	Rnf187	257	271	15	*	TGCCCCAAGGGTTGG
ENSRNOG00000003129	Zfp496	788	802	15	*	GTACCCCAGGGCTTG
ENSRNOG00000009094	Nudt4	779	793	15	*	TGCTCCCATGGCCAG
ENSRNOG00000005191	Trim44	2302	2316	15	*	TGCTTCCTGTACTGG
ENSRNOG00000005191	Trim44	640	654	15	*	GACCTTAAGGACTGG
ENSRNOG00000005191	Trim44	2935	2949	15	*	TCCTTCCAGGACCTG
ENSRNOG00000032395	Tfcp2	564	578	15	*	TTTCTGCAGTGCTGG
ENSRNOG00000022196	Bmpr2	115	129	15	*	TGCAGCAAGGACTTG
ENSRNOG00000054274	Cacnb3	125	139	15	*	TAGGTCCAGGGCTGA
ENSRNOG00000023334	Parp14	1573	1587	15	*	TTACCTCAGGGCAGG
ENSRNOG00000016610	Arhgap1	332	346	15	*	TGCCAGCTGTGCTGG
ENSRNOG00000016610	Arhgap1	460	474	15	*	TGCCTCCAGGGTCTG
ENSRNOG00000016610	Arhgap1	1148	1162	15	*	TGCTTCAAGTGCTGC
ENSRNOG00000008278	Nfrkb	853	867	15	*	TGGCCACTTGACTGG
ENSRNOG00000059765	Asic1	1229	1243	15	*	GGCCCCCATGACCGG
ENSRNOG00000059765	Asic1	1646	1660	15	*	ACCATACAGGGCTGG
ENSRNOG00000005052	Slc39a9	1790	1804	15	*	TGCGCCCTCTGCTGG
ENSRNOG00000008994	Arpc4	593	607	15	*	TGCCCACTGCACTGG
ENSRNOG00000008994	Arpc4	248	262	15	*	AGTCCCCTGGGCCGG
ENSRNOG00000008994	Arpc4	384	398	15	*	TGGCCCCAGTGATTG
ENSRNOG00000008994	Arpc4	726	740	15	*	AGGCCCCAAGGTTGG
ENSRNOG00000012820	Add3	1398	1412	15	*	TGCTCCCTGGGCTGG
ENSRNOG00000047179	Aplp2	550	564	15	*	TGCTTCCAGTGCCGG
ENSRNOG00000047179	Aplp2	737	751	15	*	TGCATCCAAGAGTGC
ENSRNOG00000026204	Dclre1a	146	160	15	*	AGCCCCCAGGGACAG
ENSRNOG00000003019	Ubn1	1395	1409	15	*	TGCCTCAAGGGTGTG
ENSRNOG00000003019	Ubn1	1359	1373	15	*	TGCACCCTAGGGTGG
ENSRNOG00000003019	Ubn1	1683	1697	15	*	TGCCCGCAAAGCTGA
ENSRNOG00000010915	Ermp1	25	39	15	*	TGCCCCCTGGACATT
ENSRNOG00000010915	Ermp1	692	706	15	*	TGCCTGCATAGCTGC
ENSRNOG00000006735	Cdkn2b	576	590	15	*	TCCCTTGAGGCCTGG
ENSRNOG00000006735	Cdkn2b	1167	1181	15	*	TGACTCATGGGCTGT
ENSRNOG00000004628	Dazap2	300	314	15	*	TGCTTCTAGGAATGA
ENSRNOG00000001055	Rilpl1	62	76	15	*	TGACTCCAGGTCTGT
ENSRNOG00000042482	Tatdn2	971	985	15	*	TGCCCTTTGGCCTGG
ENSRNOG00000001060	Snrnp35	884	898	15	*	TTCTTGCAGGGCTGT
ENSRNOG00000001060	Snrnp35	684	698	15	*	TAGCCCCAGGGTTTG
ENSRNOG00000017201	Cd2bp2	1346	1360	15	*	TGAGCCCCAGACTGG
ENSRNOG00000017201	Cd2bp2	866	880	15	*	GGCCCCAAGAGCTGC
ENSRNOG00000014691	Ric3	740	754	15	*	TGTCCCCAGAGATGA
ENSRNOG00000020937	Ubtf	1993	2007	15	*	TACAGACAGGACTGG
ENSRNOG00000020937	Ubtf	1446	1460	15	*	TGCCTCCACCCCTGT
ENSRNOG00000053428	Ccpg1	822	836	15	*	TCCCTCCTGTGCTGA
ENSRNOG00000020194	Hes6	284	298	15	*	TGCTACCAGGACTCC
ENSRNOG00000004766	Glis2	349	363	15	*	TGCCTCTTGCTCTGG
ENSRNOG00000004766	Glis2	1521	1535	15	*	TACGTCCCTGGCTGG
ENSRNOG00000019087	Fam174a	856	870	15	*	TGCATGCAGGACTCT
ENSRNOG00000031479	Hdlbp	499	513	15	*	TGACCTCAGTACTAG
ENSRNOG00000004072	Myo1c	174	188	15	*	CTTCCCCAGGAGTGG
ENSRNOG00000004072	Myo1c	1074	1088	15	*	TGGGGACAGGGCTGG
ENSRNOG00000055915	Ago1	1545	1559	15	*	TGTCCTCTGGACAGG
ENSRNOG00000055915	Ago1	3375	3389	15	*	AGCCTGCAGGGCCAG
ENSRNOG00000055915	Ago1	1692	1706	15	*	GTCTTGCAGGACTGG
ENSRNOG00000012206	Dennd5a	280	294	15	*	GGCCTCCCAGGCTGA
ENSRNOG00000060229	Arf1	563	577	15	*	AGCCCCCGTGACTCG
ENSRNOG00000060229	Arf1	97	111	15	*	TGTCTCCATGGGTTG
ENSRNOG00000018403	Atg4b	163	177	15	*	TGGACCAAGGACTGT
ENSRNOG00000018403	Atg4b	139	153	15	*	TGTCCCGAGGGCCTG
ENSRNOG00000003495	Prpf8	20	34	15	*	ATTCTCCAAGGCTGG
ENSRNOG00000013733	Ppp4r1	445	459	15	*	CGGCTCCTGGGCTGC
ENSRNOG00000060528	Cacna1g	54	68	15	*	CGCCTCCTGGGCAGC
ENSRNOG00000009006	Ccdc47	874	888	15	*	TGTCCACAAGGCCGG
ENSRNOG00000018975	Atg9a	217	231	15	*	CGACCCCAGGACTCC
ENSRNOG00000019653	Csrnp2	1326	1340	15	*	TGGCCCTGGGACTTG
ENSRNOG00000019653	Csrnp2	2274	2288	15	*	TGAACCCAGAGCTTG
ENSRNOG00000012947	Metap1	127	141	15	*	GGACTCCAGCACTGG
ENSRNOG00000012947	Metap1	188	202	15	*	TGCCTCCCGTGCCTG
ENSRNOG00000013461	Ralbp1	1043	1057	15	*	GGCCCCCAGGGAGGT
ENSRNOG00000003234	Mgrn1	967	981	15	*	TGGCCCCAGGGCAGA
ENSRNOG00000003234	Mgrn1	521	535	15	*	TGACCCCAAGGCAGC
ENSRNOG00000017352	Ctdnep1	394	408	15	*	TGCTCCAAGGGCTGG
ENSRNOG00000009536	Pgp	1301	1315	15	*	TGCTCACAGGCCGGG
ENSRNOG00000009536	Pgp	1416	1430	15	*	TGCAGCCAGGGATGC
ENSRNOG00000003506	Gosr2	7	21	15	*	TGTACCCAGCACTGG
ENSRNOG00000003506	Gosr2	110	124	15	*	TCCCTCCAGGACTAA
ENSRNOG00000003506	Gosr2	328	342	15	*	TGCACACAGGACTGT
ENSRNOG00000003506	Gosr2	696	710	15	*	AGTCACCAGGACTTG
ENSRNOG00000017417	Gabarap	33	47	15	*	TGCCTACAGTGATGA
ENSRNOG00000017417	Gabarap	357	371	15	*	TGCCCACTGGGCTCA
ENSRNOG00000060615	Rai1	327	341	15	*	TGGCCCAAGCACTTG
ENSRNOG00000060615	Rai1	35	49	15	*	TGCGCCCACAGCCGG
ENSRNOG00000060615	Rai1	81	95	15	*	TGCCTTGGGCACTGG
ENSRNOG00000025527	Mtcl1	916	930	15	*	TGCCTCAGGGTCTGC
ENSRNOG00000001785	Etv5	2008	2022	15	*	TTCCCACAGGACTCA
ENSRNOG00000010038	Psmc5	681	695	15	*	TGCCCGAAGGCCTGG
ENSRNOG00000010038	Psmc5	765	779	15	*	TGAGCCGAGGGTTGG
ENSRNOG00000053889	Celsr3	813	827	15	*	CCCCTTGAGGGCTGG
ENSRNOG00000053889	Celsr3	481	495	15	*	TGCCCCAAGGGCCAA
ENSRNOG00000053889	Celsr3	60	74	15	*	AGACTTCAGGACTGA
ENSRNOG00000016974	Ppp1r7	118	132	15	*	TGCTGGGAGGACTGG
ENSRNOG00000031135	Smarcc2	58	72	15	*	CTCCCCCACAACTGG
ENSRNOG00000031135	Smarcc2	935	949	15	*	TGCCCCCAGGACTCA
ENSRNOG00000050057	Abca3	686	700	15	*	TGGCCACAGGACAGT
ENSRNOG00000025592	Tspan31	26	40	15	*	TGCAGCCTCGGCTGG
ENSRNOG00000031669	Lpp	1471	1485	15	*	TGCCTCTAGAGCTAA
ENSRNOG00000036841	Cbx5	1385	1399	15	*	CCCCCCCGGAGCTGG
ENSRNOG00000014597	Irs1	2126	2140	15	*	TGCCTGCAAAGCTGG
ENSRNOG00000014597	Irs1	4146	4160	15	*	TGGCTACAGGGTGGG
ENSRNOG00000014597	Irs1	4971	4985	15	*	TGGACCCATAGCTGG
ENSRNOG00000014597	Irs1	3094	3108	15	*	TGACTCAAAGACAGG
ENSRNOG00000036839	Hnrnpa1	152	166	15	*	AAACTCCAGGACTGT
ENSRNOG00000025570	Os9	96	110	15	*	GGAACCCAGCACTGG
ENSRNOG00000005330	Crebbp	1705	1719	15	*	TGCTCCAGGGACTTG
ENSRNOG00000005330	Crebbp	2244	2258	15	*	GTCCTCCAGAGCTGA
ENSRNOG00000000123	Rnf19b	108	122	15	*	TTCCCCCAGGGGAGT
ENSRNOG00000005904	Cdc27	170	184	15	*	TGCTAACAAGACTGG
ENSRNOG00000009381	Mapk6	762	776	15	*	TGCCTGCCGAGCTGA
ENSRNOG00000023344	Rpl23a	713	727	15	*	TACACCCAGGCTTGG
ENSRNOG00000023344	Rpl23a	414	428	15	*	TGGCTCCATCACAGG
ENSRNOG00000022664	Kat7	251	265	15	*	TGACCCAAGGAGTTG
ENSRNOG00000022664	Kat7	1240	1254	15	*	CTCCTCCAGCACTGC
ENSRNOG00000042094	Prr13	1864	1878	15	*	TTTCCTCAGGGCTGG
ENSRNOG00000001797	Umps	1173	1187	15	*	TAGCTCCAGTGCTTG
ENSRNOG00000001797	Umps	794	808	15	*	TGGCTCCAGCAGTGT
ENSRNOG00000024661	Jpt2	163	177	15	*	TGCCTTCTAGACTGC
ENSRNOG00000024661	Jpt2	346	360	15	*	GGCATCTAGGAATGG
ENSRNOG00000019352	Emc6	283	297	15	*	AGCCTCTAGGACTTA
ENSRNOG00000012434	Zfp598	324	338	15	*	TAGCCCCAGAGCTGA
ENSRNOG00000003948	Llgl1	508	522	15	*	TGCCCTGCGGGCTGG
ENSRNOG00000003855	Dnaja3	786	800	15	*	TCCAGCCAGGGCTTG
ENSRNOG00000015269	Atf7	482	496	15	*	TGCACTCAGGACTTT
ENSRNOG00000015269	Atf7	1	15	15	*	TGCCTCCCATGATGG
ENSRNOG00000015269	Atf7	220	234	15	*	TCCCCCAAGGGTAGG
ENSRNOG00000060185	Kansl2	242	256	15	*	TTCCTTCGGGGCTTG
ENSRNOG00000002215	Mylk	1049	1063	15	*	TGCCCCCTGGGGTCC
ENSRNOG00000032441	Pan2	69	83	15	*	CACTTCCAGAACTGG
ENSRNOG00000005309	Scn8a	189	203	15	*	TGCTCCCTGGACTCA
ENSRNOG00000057315	Kcnh3	121	135	15	*	AGGCCCCAGGCCAGG
ENSRNOG00000002749	Spag9	2013	2027	15	*	TGCCTGCACAGCTTG
ENSRNOG00000003846	Pitpna	385	399	15	*	TGCTTCCTGGGCAGA
ENSRNOG00000007280	Naa60	2327	2341	15	*	TGCCTCCATGCCCTG
ENSRNOG00000016133	Sumo1	1123	1137	15	*	TCCCACCAAGGCTGG
ENSRNOG00000001708	Dvl3	325	339	15	*	TGGCCAGAGGGCTGG
ENSRNOG00000001708	Dvl3	306	320	15	*	AAGCCTCAGGGCTGG
ENSRNOG00000016976	Clcn7	1373	1387	15	*	TGTCCTCAAGCCTGG
ENSRNOG00000020441	Vps25	320	334	15	*	TGCCTTAGGGACTGG
ENSRNOG00000020441	Vps25	437	451	15	*	TGCCACCAGGTCATG
ENSRNOG00000020441	Vps25	2200	2214	15	*	TGAGGCCAAGACTGG
ENSRNOG00000003195	Caskin1	306	320	15	*	TTCATCTAGGAGTGG
ENSRNOG00000008577	Fbf1	11	25	15	*	TGCCTCCTCGGCGAG
ENSRNOG00000029178	Abcc5	942	956	15	*	AGCTACCAGGACTCG
ENSRNOG00000023993	Kif1a	390	404	15	*	TGCCTCCAGGTAGGG
ENSRNOG00000023993	Kif1a	1478	1492	15	*	TTCACCCATCACTGG
ENSRNOG00000023993	Kif1a	1538	1552	15	*	ATCCCCCAGGGCTTG
ENSRNOG00000023993	Kif1a	2639	2653	15	*	TACCCCTGGGACTGG
ENSRNOG00000006934	Acvr1b	288	302	15	*	TGTTGCCAGGAGTGG
ENSRNOG00000006934	Acvr1b	346	360	15	*	TGTCCACTGGACTGC
ENSRNOG00000006934	Acvr1b	944	958	15	*	TGCCCCCAGCCCCTG
ENSRNOG00000006934	Acvr1b	1835	1849	15	*	TCCCCATGGGGCTGG
ENSRNOG00000006934	Acvr1b	2200	2214	15	*	TGCCCCAAGGGAGGC
ENSRNOG00000002764	Mettl16	211	225	15	*	TGCCTCCAAGAGAGT
ENSRNOG00000002764	Mettl16	381	395	15	*	AGGCTCCAGCAATGG
ENSRNOG00000056297	Fmnl3	335	349	15	*	TCAGTTCAGGGCTGG
ENSRNOG00000023107	Yeats2	360	374	15	*	AGCATGCGGGGCTGG
ENSRNOG00000004686	Spop	178	192	15	*	AGGGCCCAGGACTCG
ENSRNOG00000055579	Tmbim6	378	392	15	*	TCTCTGCAGTGCTGG
ENSRNOG00000055579	Tmbim6	1540	1554	15	*	AGGTCCGAGGGCTGG
ENSRNOG00000004107	Rpl23	131	145	15	*	TGCATCCAATGCAGG
ENSRNOG00000008921	Dynll2	774	788	15	*	TTTCTTCAGTGCTGG
ENSRNOG00000008830	Nfe2l1	826	840	15	*	TGCCTCCAGCTCTGG
ENSRNOG00000008830	Nfe2l1	1239	1253	15	*	TGTCCCGAGGTCTGG
ENSRNOG00000008830	Nfe2l1	607	621	15	*	TACCTCCATGGTTAG
ENSRNOG00000008703	Rnps1	540	554	15	*	TTCCTCCATAAATGG
ENSRNOG00000001766	Tfrc	769	783	15	*	TGGCCAAAGTGCTGG
ENSRNOG00000009819	Vezf1	1444	1458	15	*	TGCATGCAGGGCTGT
ENSRNOG00000009819	Vezf1	2607	2621	15	*	TTGCTCTAGGGCTCG
ENSRNOG00000045775	Rnpepl1	124	138	15	*	TGGCTCCAGGCCTGG
ENSRNOG00000045775	Rnpepl1	216	230	15	*	AGGCCCCAGGGATGG
ENSRNOG00000045775	Rnpepl1	421	435	15	*	TGGTCCCCAGGCTGG
ENSRNOG00000001348	Erp29	115	129	15	*	TGCCCCGAGTGCCTG
ENSRNOG00000052113	Ppp1r9b	833	847	15	*	TGCCTGCAGAGCTCT
ENSRNOG00000052113	Ppp1r9b	387	401	15	*	TGCCCACAGGGTCCG
ENSRNOG00000006844	Dnajc14	319	333	15	*	TGCTCTCAGAGCAGG
ENSRNOG00000021047	Lrrfip2	266	280	15	*	TGCCTCCCTGACTAG
ENSRNOG00000011714	Sat2	283	297	15	*	GGCCCCAAGGACTCT
ENSRNOG00000048686	AABR07066379.1	504	518	15	*	TGTCTCCAAGGCAAG
ENSRNOG00000030120	Ormdl2	200	214	15	*	AGAGCTCAGGGCTGG
ENSRNOG00000015439	Man2a1	314	328	15	*	TGCATTGAGGGCTGC
ENSRNOG00000001712	Alg3	43	57	15	*	TCCTTCTAGGACTTG
ENSRNOG00000014851	Col4a4	55	69	15	*	ATTCCCCAACTATTC
ENSRNOG00000011876	Fxr2	200	214	15	*	TACCCCCAGGGTGAG
ENSRNOG00000001803	Dnajb11	1743	1757	15	*	GCCATCCTGGGCTGG
ENSRNOG00000007610	Gdf11	720	734	15	*	TGCCTCCAGGGCTGG
ENSRNOG00000007610	Gdf11	1053	1067	15	*	GTCCCCCAGATCTGG
ENSRNOG00000052730	Psmb3	567	581	15	*	GGCCCCCGGGGCAGG
ENSRNOG00000052730	Psmb3	1077	1091	15	*	TCACTCCAGGCATGG
ENSRNOG00000010771	Pkd1	792	806	15	*	TGGCCCCATGGCGGG
ENSRNOG00000010771	Pkd1	97	111	15	*	TGCCCTCTAGGTTGG
ENSRNOG00000031827	Arih2	497	511	15	*	TTCCCCTGGAGCTGG
ENSRNOG00000015898	Fer	2	16	15	*	GCCACCCAGGGCTAG
ENSRNOG00000060544	Kdm5b	344	358	15	*	AGGCCCCAGTGCTGG
ENSRNOG00000060544	Kdm5b	956	970	15	*	AGGGCCCAGGACGGG
ENSRNOG00000060544	Kdm5b	519	533	15	*	TCTCTCCAGAGATGG
ENSRNOG00000060544	Kdm5b	663	677	15	*	AAGCTACAGGACTGG
ENSRNOG00000026458	Tbccd1	1936	1950	15	*	TGTCCCAAGCACTGA
ENSRNOG00000026458	Tbccd1	3122	3136	15	*	TGTCCCCAGCTGTGG
ENSRNOG00000003625	Ubxn4	558	572	15	*	TCCTCCCAGTGCTGC
ENSRNOG00000027194	Sgsm2	694	708	15	*	TGCTTTCTGCACTGG
ENSRNOG00000008937	Csrp1	429	443	15	*	TGCCTCTCAGTCTGG
ENSRNOG00000001247	Clip1	9	23	15	*	GGCACACAGGACTGG
ENSRNOG00000001247	Clip1	53	67	15	*	TTCCACCAGCGCTGC
ENSRNOG00000025496	Usp7	356	370	15	*	TGCCACCAGCCCTGC
ENSRNOG00000010007	Srsf4	230	244	15	*	GGCTTTCAGGCCTGG
ENSRNOG00000014084	Sp1	5056	5070	15	*	TGTCACCAGGGCTGT
ENSRNOG00000014084	Sp1	4665	4679	15	*	TGCCTTCAGGAATCA
ENSRNOG00000020288	Slc25a20	477	491	15	*	TGCCCAAAGGACTAG
ENSRNOG00000005988	Arl8a	179	193	15	*	TCTCCCCAAGTCTGG
ENSRNOG00000005988	Arl8a	703	717	15	*	TGGCCCCAGGTCCTG
ENSRNOG00000002980	Tsr1	208	222	15	*	AGGCTCCAGTGTTGG
ENSRNOG00000001706	Kalrn	1368	1382	15	*	TGACCACAGGGATGC
ENSRNOG00000009144	Lad1	70	84	15	*	TGCCTCTGGGACAGT
ENSRNOG00000023456	Rnf41	526	540	15	*	TGAGGCCAGGACTTG
ENSRNOG00000023456	Rnf41	1145	1159	15	*	TGCCTCCTGGGGTCT
ENSRNOG00000023456	Rnf41	1457	1471	15	*	AGGCCCCAGGGCTCC
ENSRNOG00000023456	Rnf41	2662	2676	15	*	TGCCCACAGAGTTCG
ENSRNOG00000031232	Nrp2	2458	2472	15	*	GGTCCCCAGGGCTAC
ENSRNOG00000031232	Nrp2	1574	1588	15	*	TGACTCCAGAAAGGG
ENSRNOG00000003549	Cnpy2	200	214	15	*	GACCCCCAGAGCAGG
ENSRNOG00000001387	Mepce	225	239	15	*	AGCCTGCTGTGCTGG
ENSRNOG00000003041	Smg6	310	324	15	*	TGGTTCCAGGGCTGG
ENSRNOG00000003041	Smg6	205	219	15	*	ACCCTCCTGGGCTGC
ENSRNOG00000004333	Flywch1	217	231	15	*	GGCCTGCAGGCCTGC
ENSRNOG00000023520	Cs	985	999	15	*	TGGACCTAGGGCTGG
ENSRNOG00000002319	Tsn	6	20	15	*	TTCCCCTGCGGCTGG
ENSRNOG00000046242	Klf7	118	132	15	*	TGACCAGAGGACTGG
ENSRNOG00000046242	Klf7	2745	2759	15	*	TCTCTCCCAGGCTGG
ENSRNOG00000046242	Klf7	368	382	15	*	TGACTCCAGCACTAC
ENSRNOG00000002841	Cdc42bpa	1302	1316	15	*	TGCTGCCAGGCCTTG
ENSRNOG00000002841	Cdc42bpa	11	25	15	*	TGACTCCAGGCAGGG
ENSRNOG00000002841	Cdc42bpa	1195	1209	15	*	CACCTCTGGGGCTGG
ENSRNOG00000030124	Ptpn11	529	543	15	*	GACCCCAGGGACTGG
ENSRNOG00000030124	Ptpn11	889	903	15	*	TGGCTTCAGGTGTGG
ENSRNOG00000006542	Atp6v0c	445	459	15	*	TGCCCCCAGCCCTGA
ENSRNOG00000002615	Pmm2	916	930	15	*	GGACTCCAGGCCTTG
ENSRNOG00000033378	Rnf123	298	312	15	*	TCCCTTCAGCCCTGG
ENSRNOG00000007483	Ccnf	548	562	15	*	GTCCTCCCGGAGTGG
ENSRNOG00000015300	Spsb3	142	156	15	*	TACCGCCTGTGCTGG
ENSRNOG00000009068	Phlda3	174	188	15	*	AGGCCACAGGCCTGG
ENSRNOG00000005606	Med1	928	942	15	*	TTCCTCGAGTTCTGG
ENSRNOG00000009722	Chd3	13	27	15	*	GCCCTCCAGTGCTGG
ENSRNOG00000010024	Cyb5r4	129	143	15	*	TGTCTTCAGTACAGG
ENSRNOG00000002376	Clasp1	1463	1477	15	*	TGCACCCAGGCCAGG
ENSRNOG00000002376	Clasp1	959	973	15	*	TCCCTCCAGCACTCT
ENSRNOG00000034015	Capn2	824	838	15	*	CAACCCCAGGGATGG
ENSRNOG00000033101	Myo18a	942	956	15	*	AGCACCGAGGACTTG
ENSRNOG00000033101	Myo18a	763	777	15	*	TTCCTACAAGGCAGG
ENSRNOG00000033101	Myo18a	892	906	15	*	GGCTTCCAGCACTGC
ENSRNOG00000002693	Nme1	742	756	15	*	TCCCACCCGGGTTGG
ENSRNOG00000016229	Bicral	547	561	15	*	ACCCCACAGGCCTGG
ENSRNOG00000022804	Foxp4	35	49	15	*	TGCCGCCCAGTCTGG
ENSRNOG00000016592	Gnai2	865	879	15	*	TCGCCCCAGGCCCGG
ENSRNOG00000053047	Top2a	618	632	15	*	TGCCTTCCGAACTCG
ENSRNOG00000004420	Rad21	660	674	15	*	CTCCTCAAGGGCTGC
ENSRNOG00000008615	Mal2	1330	1344	15	*	TGCCTCTGGAAATGG
ENSRNOG00000028404	Ppp1r1b	654	668	15	*	TGACTCCAGGCCTGA
ENSRNOG00000016863	Pnma8b	984	998	15	*	TGCCCCTCCGACTGT
ENSRNOG00000016863	Pnma8b	127	141	15	*	TGTGTCCCTGGCTGG
ENSRNOG00000014476	Evl	341	355	15	*	TGCCCCCATCGCTGC
ENSRNOG00000014476	Evl	1435	1449	15	*	TGGCGCCAGCCCTGG
ENSRNOG00000014476	Evl	368	382	15	*	TGCCTCCCAGGCCGA
ENSRNOG00000014476	Evl	565	579	15	*	AGCGTCCAAGACTGT
ENSRNOG00000015423	Ccna2	1401	1415	15	*	TGCTACCAGAGCTGA
ENSRNOG00000009823	Naa38	552	566	15	*	TGAGCCCTGGGCAGG
ENSRNOG00000016963	Trip12	3123	3137	15	*	TGCTTACAGAACTTG
ENSRNOG00000019174	Chtf18	123	137	15	*	TGTCTCCAATGCTGT
ENSRNOG00000019174	Chtf18	435	449	15	*	TGCCCACTGGGGTGT
ENSRNOG00000039017	Naa50	245	259	15	*	TGTCCCCAAAATTGG
ENSRNOG00000039017	Naa50	3141	3155	15	*	TATCCCCAGGGATGA
ENSRNOG00000002652	Rap1gap2	597	611	15	*	TGCTCCCTTGACTGT
ENSRNOG00000002652	Rap1gap2	1558	1572	15	*	AGCACCCAGGGCTGG
ENSRNOG00000002652	Rap1gap2	2275	2289	15	*	CGCCCCCAGCTCTGT
ENSRNOG00000002652	Rap1gap2	1347	1361	15	*	AGCCCTTGGGGCTGG
ENSRNOG00000002652	Rap1gap2	1419	1433	15	*	TGCACCCAGGGGAAG
ENSRNOG00000002652	Rap1gap2	2071	2085	15	*	AGCCCTCTGGGTTGG
ENSRNOG00000005551	Derl1	48	62	15	*	TCCTCCCAGTGCTGG
ENSRNOG00000005551	Derl1	1250	1264	15	*	AGGCTCCAGGGCTTT
ENSRNOG00000005551	Derl1	392	406	15	*	CGTCCCCAGAGCTGC
ENSRNOG00000014135	Rab11fip4	281	295	15	*	AGCAGCAAGGACTGG
ENSRNOG00000014135	Rab11fip4	754	768	15	*	GGGTGCCAGGGCTGG
ENSRNOG00000003232	Slc9a3r1	505	519	15	*	TGTACCCAGGGCGTG
ENSRNOG00000009252	Poldip2	146	160	15	*	CTCCTCCAAGGTTGG
ENSRNOG00000017340	Wdr12	154	168	15	*	TCTCTCCAGCACTGT
ENSRNOG00000007213	Yars1	1127	1141	15	*	TGCCCTGAGGCTTGG
ENSRNOG00000010240	Tent5a	129	143	15	*	TGCACTGAGGACTTG
ENSRNOG00000025815	Cdr2l	1618	1632	15	*	TGGCCTCAGTGCTGG
ENSRNOG00000025815	Cdr2l	769	783	15	*	AGCCTCCAGGGTCTG
ENSRNOG00000017297	Cab39	1366	1380	15	*	TGTCTCCTAGACTGT
ENSRNOG00000054863	Usp4	334	348	15	*	CACCTGCAGGGCTGC
ENSRNOG00000054863	Usp4	512	526	15	*	CCCCCCCGGAGCTGG
ENSRNOG00000049683	Sh3gl1	90	104	15	*	TTCCTCCAGGGGAGA
ENSRNOG00000049683	Sh3gl1	499	513	15	*	TGACTCTACAGCTGG
ENSRNOG00000046889	Dbi	332	346	15	*	AGCCCCAAAAGCTGG
ENSRNOG00000001283	Anapc7	352	366	15	*	TGACTGCAGAGCAGG
ENSRNOG00000001283	Anapc7	413	427	15	*	CCACCCCAGGGCAGG
ENSRNOG00000001283	Anapc7	344	358	15	*	TGCCTCACTGACTGC
ENSRNOG00000023095	Npepps	407	421	15	*	TGACCAGAAGGCTGG
ENSRNOG00000007496	Mtmr4	542	556	15	*	TGGTTCAAAGACTGG
ENSRNOG00000003821	Rptor	106	120	15	*	TGGCTCCTGGCCTGG
ENSRNOG00000003821	Rptor	1466	1480	15	*	TGCTCCAGGGGGTGG
ENSRNOG00000006785	Dcaf8	1390	1404	15	*	TGTCTTCAGCACTGG
ENSRNOG00000006785	Dcaf8	1500	1514	15	*	TGCATCATGGGATGG
ENSRNOG00000006785	Dcaf8	1177	1191	15	*	TGACTTCAGGAAGGG
ENSRNOG00000007971	Wbp2	610	624	15	*	TGCTTCCAGGGATTT
ENSRNOG00000048071	Ccdc89	2304	2318	15	*	TGCCCCGAAGGATGA
ENSRNOG00000033169	Cpeb4	1554	1568	15	*	TGCCCGCAGTGCTGT
ENSRNOG00000033169	Cpeb4	9	23	15	*	CGACTCCAGGGCTCC
ENSRNOG00000033169	Cpeb4	420	434	15	*	TCTCCCCAGGGAAGG
ENSRNOG00000004328	Deptor	3036	3050	15	*	TGCCTCAAGGAATTC
ENSRNOG00000033593	Osbpl9	184	198	15	*	TGACTTCAGGCCTGA
ENSRNOG00000014623	Smurf2	2231	2245	15	*	TGCCTGCAGGGGGGG
ENSRNOG00000002418	Tgfb2	1540	1554	15	*	AGTCTCCGTGACTGG
ENSRNOG00000017074	Rab28	244	258	15	*	AGCTCCCTGGACAGG
ENSRNOG00000036682	Pycr1	282	296	15	*	TCTCCCAAGTGCTGG
ENSRNOG00000004726	Mapkapk2	682	696	15	*	TGGCTCCAGAGCCAG
ENSRNOG00000004726	Mapkapk2	1245	1259	15	*	TCCCTCAGGGGTTGG
ENSRNOG00000004726	Mapkapk2	1218	1232	15	*	TGCCCCTCCTGCTGG
ENSRNOG00000011241	Tfdp2	836	850	15	*	TGTCTGCAGTACTGT
ENSRNOG00000018232	Srf	23	37	15	*	TGGCCCAAGGGACGG
ENSRNOG00000018232	Srf	1761	1775	15	*	GGCTTTCAAGACTGG
ENSRNOG00000008471	Kif21b	3024	3038	15	*	TGCCCCAGCTGCTGG
ENSRNOG00000003951	Psmc1	59	73	15	*	TGCCCCAAGGAATCC
ENSRNOG00000056716	Zbtb20	247	261	15	*	GGCCTTAAGGCCTGG
ENSRNOG00000004139	Ndel1	4333	4347	15	*	TAGCCCCCTGACTGG
ENSRNOG00000061270	Git1	161	175	15	*	AGCCCCAAGGATGGG
ENSRNOG00000061270	Git1	878	892	15	*	TGCGCCTGGGGCTGG
ENSRNOG00000003239	Cant1	13	27	15	*	CCCCAGCAGGGCTGG
ENSRNOG00000003343	Canx	846	860	15	*	TTTCTCCAGAGGTGG
ENSRNOG00000020488	Luc7l	22	36	15	*	TGCAGCCAGAAGTGG
ENSRNOG00000020488	Luc7l	165	179	15	*	TGCCCTGAGGAATAG
ENSRNOG00000020488	Luc7l	185	199	15	*	GGCATGCAGTGCTGG
ENSRNOG00000003147	Sqstm1	566	580	15	*	TACCCCCATGACAGA
ENSRNOG00000003147	Sqstm1	1763	1777	15	*	TGCCGCCAGCATTGC
ENSRNOG00000003147	Sqstm1	1143	1157	15	*	TGCTTCAATGGCAGG
ENSRNOG00000003147	Sqstm1	1247	1261	15	*	GGTCTCCATGGCAGG
ENSRNOG00000003147	Sqstm1	36	50	15	*	TGTCTTCAGGACATG
ENSRNOG00000006178	Dync1h1	185	199	15	*	TGACCAAATGGCTGG
ENSRNOG00000003964	Nsmce2	1081	1095	15	*	CTCCCCCAGGACAGA
ENSRNOG00000019634	Eif4e2	2286	2300	15	*	TGCTCCCAAGAATGA
ENSRNOG00000019634	Eif4e2	895	909	15	*	CTCCCACAGTGCTGG
ENSRNOG00000018153	Rbm5	61	75	15	*	TGTCTCTAGGGCATG
ENSRNOG00000019930	Rhot2	22	36	15	*	TGCCCCCAGGCACAG
ENSRNOG00000001888	Arvcf	836	850	15	*	TCCCTGCAGTGATGG
ENSRNOG00000001888	Arvcf	327	341	15	*	GGCTCCCAAGGGTGG
ENSRNOG00000048242	Txlna	398	412	15	*	GACACCCAGGCCTGG
ENSRNOG00000048242	Txlna	2557	2571	15	*	TGTCCCCATAACTGC
ENSRNOG00000043095	Etv3	2910	2924	15	*	TCCCTCCATGTCAGG
ENSRNOG00000058805	Aida	541	555	15	*	TCCCCAGAGGCCTGG
ENSRNOG00000020374	Pgap6	40	54	15	*	TTCAGCCAGGACAGG
ENSRNOG00000049121	Bysl	97	111	15	*	TGGCTCCAGTCTTGG
ENSRNOG00000006000	Cdk12	91	105	15	*	ATCCCCTAGAACTGG
ENSRNOG00000049758	Tbc1d16	599	613	15	*	TGCACCCTCCACTGG
ENSRNOG00000049758	Tbc1d16	2451	2465	15	*	TTACCCCAGGATTGT
ENSRNOG00000049758	Tbc1d16	902	916	15	*	TCCATCCAAAGCTGG
ENSRNOG00000049758	Tbc1d16	127	141	15	*	GGGCTCCAGAACTGA
ENSRNOG00000010165	Tnfaip2	917	931	15	*	TGCCTTCAGAGCCAG
ENSRNOG00000010165	Tnfaip2	368	382	15	*	TCAGCCCAGGGCTGC
ENSRNOG00000030750	Zfp2	2557	2571	15	*	AGCTCCCAGGGGAGG
ENSRNOG00000030750	Zfp2	2732	2746	15	*	TGAATTGAGGACTGG
ENSRNOG00000005700	Nsg1	784	798	15	*	TGACTCCTGTGCTGT
ENSRNOG00000042320	Slc41a1	752	766	15	*	GGCTTCTAGGACTGG
ENSRNOG00000042320	Slc41a1	261	275	15	*	TGCCTCCGGAGGAGG
ENSRNOG00000011057	Mfn1	1101	1115	15	*	TTCCTACAGGTCTGT
ENSRNOG00000002353	Rab3gap2	432	446	15	*	TGCCTCCTGGCAGGG
ENSRNOG00000018980	Tjap1	52	66	15	*	TTCCTTCAGACCTGG
ENSRNOG00000006139	Stx18	80	94	15	*	AGGCCCAAGGGCTGG
ENSRNOG00000017913	Atg16l1	473	487	15	*	TGTTTTCAGGGCTGG
ENSRNOG00000017913	Atg16l1	516	530	15	*	TGCATCTTGAGCTGG
ENSRNOG00000000657	Nek7	2764	2778	15	*	TCCCCACAGTACTGT
ENSRNOG00000009001	Mtss1	980	994	15	*	TGCCCAGCAGGCTGG
ENSRNOG00000022432	Tmem59l	176	190	15	*	CTTTCCCAGGGCTGG
ENSRNOG00000036688	Arhgdia	803	817	15	*	TGCCACCATCCCTGG
ENSRNOG00000036688	Arhgdia	479	493	15	*	TTCCTGCGGGCCTGG
ENSRNOG00000032152	Rab11fip3	43	57	15	*	AGCACCCAAGAGTGG
ENSRNOG00000032152	Rab11fip3	784	798	15	*	TGACCCCGGTGCAGG
ENSRNOG00000032152	Rab11fip3	750	764	15	*	CACTTCCTGGACTGG
ENSRNOG00000056837	Abr	1493	1507	15	*	GGCCCTCAGGATTGG
ENSRNOG00000056837	Abr	1200	1214	15	*	TGAATCCAGGCCTGT
ENSRNOG00000009351	Srp68	9	23	15	*	TTCCTCAGGGGCAGG
ENSRNOG00000001409	Gnb2	46	60	15	*	TGCCCACACTACAGG
ENSRNOG00000003536	Rufy1	428	442	15	*	AGCACCCAGCATTGG
ENSRNOG00000019657		31	45	15	*	CCCCCCCAGAGCTGA
ENSRNOG00000059714	Hsp90aa1	346	360	15	*	TTCCCCTAGGTCTTG
ENSRNOG00000015511	Atic	306	320	15	*	TCTCCCCAGGGCTCC
ENSRNOG00000015511	Atic	385	399	15	*	TTTCTCCAGAACTGC
ENSRNOG00000009729	Ubp1	255	269	15	*	TGCTTCCCTGGCAGG
ENSRNOG00000009729	Ubp1	1430	1444	15	*	TTCCTCTGGGGCTTG
ENSRNOG00000003508	Ergic1	1070	1084	15	*	GGTGCCCAGAGCTGG
ENSRNOG00000022911	Hjurp	1070	1084	15	*	TGCCCCGCCGTCTGG
ENSRNOG00000022911	Hjurp	1088	1102	15	*	TTCCTCCAGCTCTAG
ENSRNOG00000022911	Hjurp	1560	1574	15	*	TTCCTTCTGTGCTGG
ENSRNOG00000022911	Hjurp	1961	1975	15	*	TGCCTCTAGTTCTGT
ENSRNOG00000022911	Hjurp	1997	2011	15	*	TGTCACCTAGGCTGG
ENSRNOG00000022911	Hjurp	2106	2120	15	*	CCCCTCCAGGGCAGC
ENSRNOG00000006557	Cyfip2	150	164	15	*	ACTCCCAAGGGCTGG
ENSRNOG00000001410	Gigyf1	116	130	15	*	GGTCCCCAGCACTTG
ENSRNOG00000001410	Gigyf1	16	30	15	*	AGCCCCCTGGGCTCT
ENSRNOG00000050547	Syngr2	790	804	15	*	TGCCCTCAGTTCTGT
ENSRNOG00000004100	Trib1	552	566	15	*	CTCCCCCAGTGCTTG
ENSRNOG00000005730	Pcmtd1	1597	1611	15	*	TGCTCCCTGAGGTGG
ENSRNOG00000030314	Golgb1	59	73	15	*	TGATCCCAGGGCGGC
ENSRNOG00000014165	Ssr1	1517	1531	15	*	GGCCTGCAGAACTGT
ENSRNOG00000045636	Fasn	446	460	15	*	TCACTGCAGGGCAGG
ENSRNOG00000018884	Ttc13	112	126	15	*	TGGTGCCAGGCCTGG
ENSRNOG00000018884	Ttc13	1464	1478	15	*	TGACCCCAACTCTGG
ENSRNOG00000018884	Ttc13	3813	3827	15	*	TGCTCCCAGGATTCC
ENSRNOG00000018884	Ttc13	3848	3862	15	*	TGCTCCCAGGATTCC
ENSRNOG00000006733	Srgap2	318	332	15	*	TGCCACTAGCCCTGG
ENSRNOG00000006733	Srgap2	2532	2546	15	*	TAACCCCAGCTCTGG
ENSRNOG00000006733	Srgap2	1753	1767	15	*	AGCCTACAAGCCTGG
ENSRNOG00000010277	Idh3a	780	794	15	*	TCCAGCCAGGGCTGC
ENSRNOG00000045926	Lrrc45	226	240	15	*	TGCCCCAATGACAGG
ENSRNOG00000001203	Rrp1	570	584	15	*	TCCATCCTGGGCTGC
ENSRNOG00000001203	Rrp1	343	357	15	*	GGCCTTCAGGAATGC
ENSRNOG00000060869	Irak1	606	620	15	*	TGCCTGCTAGGCAGG
ENSRNOG00000006200	St18	655	669	15	*	TGCACTCAGAACTTG
ENSRNOG00000036697	Mafg	1483	1497	15	*	TGCCCACAGGGCTGT
ENSRNOG00000036697	Mafg	1350	1364	15	*	TGGGTCTAGGGCTTG
ENSRNOG00000036697	Mafg	3501	3515	15	*	TACCTCCCGGGCCAG
ENSRNOG00000036697	Mafg	3820	3834	15	*	GCCCTGCAGGGCTGA
ENSRNOG00000036697	Mafg	3932	3946	15	*	TGTCTCCAGCACCTG
ENSRNOG00000004973	Ppp2r5c	1443	1457	15	*	AGCCTGCATGGCTGA
ENSRNOG00000004973	Ppp2r5c	537	551	15	*	AGTCCTCAGCGCTGG
ENSRNOG00000015971	Slc12a2	7	21	15	*	TGCCCCATGGACTCC
ENSRNOG00000015971	Slc12a2	19	33	15	*	TCCCTCTAAGAATGG
ENSRNOG00000029165	Stx1a	386	400	15	*	TTCCTTCAGGCCTGG
ENSRNOG00000002128	Ppat	290	304	15	*	TGTGCCCAGGACAGG
ENSRNOG00000020729	Stc2	1972	1986	15	*	TACAGCCTGGACTGG
ENSRNOG00000020729	Stc2	343	357	15	*	AGCTCCCAGTGCTGT
ENSRNOG00000037765	Lims1	2296	2310	15	*	AGTCCCCACTGCTGG
ENSRNOG00000052305	Cnot10	58	72	15	*	TGTCCACAGGAAAGG
ENSRNOG00000052305	Cnot10	90	104	15	*	TGGCAACAGTGCTGG
ENSRNOG00000001178	Sppl3	101	115	15	*	TGCTCACAGAACTGC
ENSRNOG00000001178	Sppl3	1332	1346	15	*	TGCCCCCCCGGGGGG
ENSRNOG00000039994	Upf3b	72	86	15	*	TGCCTTCAGGGCAGA
ENSRNOG00000001849	Mapk1	7	21	15	*	GGCTCAGAGGACTGG
ENSRNOG00000001849	Mapk1	41	55	15	*	TCCCCCCAGTTCTTG
ENSRNOG00000001849	Mapk1	1983	1997	15	*	TGCCCCCAGGAGTGG
ENSRNOG00000001849	Mapk1	3910	3924	15	*	TAGCTCCAGTGCAGG
ENSRNOG00000010633	Acsl1	1447	1461	15	*	TGCTTTCAGTGTTGG
ENSRNOG00000013774	Lmnb1	271	285	15	*	TGTTTTCAGGGCTGG
ENSRNOG00000047394	Ufd1	720	734	15	*	TGTCCTCAGAGCTGC
ENSRNOG00000042785	Sesn2	7	21	15	*	GGCACACAGGAATGG
ENSRNOG00000042785	Sesn2	234	248	15	*	TGTCCCTAGAGCTGG
ENSRNOG00000042785	Sesn2	657	671	15	*	TTCTCCCATGCCTGG
ENSRNOG00000042785	Sesn2	938	952	15	*	TGCCTAGAGTGCTTG
ENSRNOG00000042785	Sesn2	995	1009	15	*	TGGCCCCAGGGCCCA
ENSRNOG00000042785	Sesn2	1624	1638	15	*	TGTCCCCTGGGTGGG
ENSRNOG00000042785	Sesn2	370	384	15	*	GCCTTCCTGGACTGG
ENSRNOG00000001430	Polr2j	589	603	15	*	TGGCTGTAAGGCTGG
ENSRNOG00000001430	Polr2j	156	170	15	*	AGCACCCCGGGGTGG
ENSRNOG00000033508	Mink1	3	17	15	*	AGGCCCCTGGGCTGG
ENSRNOG00000033508	Mink1	418	432	15	*	TGGGCCCTGGGTTGG
ENSRNOG00000000204	Syncrip	3719	3733	15	*	ACCCTCCATGACTGT
ENSRNOG00000048736	Mllt1	346	360	15	*	TGCCTCCTAGACTTG
ENSRNOG00000048736	Mllt1	440	454	15	*	TGAGTCCAGCACTGG
ENSRNOG00000048736	Mllt1	1130	1144	15	*	TACCCCCAGGGAAGG
ENSRNOG00000048736	Mllt1	1017	1031	15	*	TCCCTGGAGGCCTGG
ENSRNOG00000048736	Mllt1	1554	1568	15	*	AGCCCCGAGGGCTTT
ENSRNOG00000048736	Mllt1	1415	1429	15	*	TGCTTCCAGGACCCT
ENSRNOG00000015888	Larp4b	1007	1021	15	*	CCCCCCCCTGGCTGG
ENSRNOG00000015888	Larp4b	2378	2392	15	*	TTTCCCCAAGGCTGA
ENSRNOG00000015888	Larp4b	1047	1061	15	*	TACCTCCAAGACGAG
ENSRNOG00000028501	Zc3h18	340	354	15	*	GGCCTCCTGGGCTGC
ENSRNOG00000000583	Cdk19	365	379	15	*	GGGCTCCAGTGCTGT
ENSRNOG00000000583	Cdk19	3883	3897	15	*	CGTCTTCAGAACTGG
ENSRNOG00000001273	Psmg3	169	183	15	*	TGCCTGGGGTACTGG
ENSRNOG00000001352	Hectd4	73	87	15	*	TCCCTCCAGGGCCTC
ENSRNOG00000051499	Tcf3	52	66	15	*	TGCACCCAGGATGGT
ENSRNOG00000001253	Eif3b	130	144	15	*	TGCCTTCAGCCCCGG
ENSRNOG00000001253	Eif3b	95	109	15	*	TGCACCCAGGGTTCT
ENSRNOG00000032596	RT1-T24-1	1108	1122	15	*	TCCAAGCAGGGCTGG
ENSRNOG00000032596	RT1-T24-1	1178	1192	15	*	TGCTGCCAGGGCCTG
ENSRNOG00000032596	RT1-T24-1	1239	1253	15	*	TGACCTTAGGGTTGG
ENSRNOG00000016596	Hspa4	1373	1387	15	*	TGCCCACTGGCCTGG
ENSRNOG00000016596	Hspa4	413	427	15	*	TGCCTGTGGGGCTGT
ENSRNOG00000029273	E2f3	584	598	15	*	TGCCTGGTGGACGGG
ENSRNOG00000014670	Zmynd11	1409	1423	15	*	TGCCACACGGGCTCG
ENSRNOG00000014670	Zmynd11	706	720	15	*	TGTCCCGAGTGCTTG
ENSRNOG00000020737	Cdc25a	1490	1504	15	*	TGGCCCCTGGTCTGG
ENSRNOG00000006868	Ube2z	55	69	15	*	TCACCCCAGGGACGG
ENSRNOG00000006868	Ube2z	190	204	15	*	AGCACCTAGGGCTGT
ENSRNOG00000030954	Fat1	290	304	15	*	TTCCTCCAGGAATCG
ENSRNOG00000030954	Fat1	214	228	15	*	TGCCTCCAGAATTCA
ENSRNOG00000001313	Gnaz	410	424	15	*	GGCCGGCGGGGCTGG
ENSRNOG00000001313	Gnaz	422	436	15	*	TGGGGCCAGGGCCGG
ENSRNOG00000011572	Klc1	4473	4487	15	*	CACCACCAGGACAGG
ENSRNOG00000011572	Klc1	5484	5498	15	*	TGCCCTGTGCACTGG
ENSRNOG00000011572	Klc1	1582	1596	15	*	TGACTCAAGTCCTGG
ENSRNOG00000011572	Klc1	3762	3776	15	*	AGCCTCCAGCCCTTG
ENSRNOG00000011572	Klc1	4021	4035	15	*	TGACTGCAGGGGAGG
ENSRNOG00000011572	Klc1	4894	4908	15	*	CCCCTCCAGTGCTGT
ENSRNOG00000011572	Klc1	4943	4957	15	*	CACCTCTGGGACTGG
ENSRNOG00000019798	Stub1	169	183	15	*	TCCCTTCTGGGCTGG
ENSRNOG00000016087	Hars2	1202	1216	15	*	GCCCTCCATGCCTGG
ENSRNOG00000017953	Gfod2	233	247	15	*	GGCCCACAGGGTAGG
ENSRNOG00000001449	Pom121	150	164	15	*	TGCCCCGGGGAGGGG
ENSRNOG00000001449	Pom121	363	377	15	*	TGCCTGCTTGGCTTG
ENSRNOG00000000798	Gnl1	236	250	15	*	AGGAGCCAGGACTGG
ENSRNOG00000000798	Gnl1	2062	2076	15	*	TGCTCACTGGACTCG
ENSRNOG00000000798	Gnl1	697	711	15	*	GGACTGCAGGGCTGG
ENSRNOG00000016423	Tacc1	3181	3195	15	*	TCCCCCCAGACTTGG
ENSRNOG00000016423	Tacc1	725	739	15	*	ACCCTCCAGAGGTGG
ENSRNOG00000016423	Tacc1	3311	3325	15	*	TGACTTCAGGGTTAG
ENSRNOG00000016423	Tacc1	4016	4030	15	*	ATTCCCCAGTGCTGG
ENSRNOG00000001979	Rcan1	2228	2242	15	*	TGCCCTCAGTGCTTG
ENSRNOG00000001979	Rcan1	714	728	15	*	AGCCTTCAGGGCTGT
ENSRNOG00000001979	Rcan1	1475	1489	15	*	TCCCTCAAGGGCTAT
ENSRNOG00000001979	Rcan1	2403	2417	15	*	TTCCTCAAGGACAAG
ENSRNOG00000036666	Cybc1	234	248	15	*	TACATCCAGGGGAGG
ENSRNOG00000008320	Lypla1	113	127	15	*	TTTCCCCATGACTGA
ENSRNOG00000056174	Pdzd4	953	967	15	*	TGCCTCTCAGGCTTG
ENSRNOG00000056174	Pdzd4	475	489	15	*	TGCTCTGGGGGCTGG
ENSRNOG00000011422	Atmin	806	820	15	*	TGACCCCAGAGCTTC
ENSRNOG00000025806	Prr3	597	611	15	*	TCCCACCCAGGCTGG
ENSRNOG00000036658	Tbcd	5	19	15	*	TGCCCGCCTAGCTGG
ENSRNOG00000012629	Rab23	1450	1464	15	*	TGCCCCGATTCCTGG
ENSRNOG00000012629	Rab23	1575	1589	15	*	AGCCCCCACTGCCGG
ENSRNOG00000001657	Cldnd1	845	859	15	*	ACCCCCCAGAGCTGG
ENSRNOG00000027962	Smg7	1593	1607	15	*	TGCCCCTGGGTCAGG
ENSRNOG00000027962	Smg7	202	216	15	*	TTCCCCCGGGGCTTT
ENSRNOG00000027962	Smg7	52	66	15	*	GGTTTGCAGGACTGG
ENSRNOG00000003686	Tbl1x	304	318	15	*	TCCATCCAGAACAGG
ENSRNOG00000014625	Atp5f1d	91	105	15	*	TGCCTTCAGGGTAGG
ENSRNOG00000033688	Cep170b	1177	1191	15	*	AGCCCTCAGGGGTAG
ENSRNOG00000000799	Abcf1	26	40	15	*	AGCTCCTATGGCTGG
ENSRNOG00000000799	Abcf1	377	391	15	*	GAACCTCAGGGCTGG
ENSRNOG00000018364	Kat2a	405	419	15	*	TGTCCCCCGGGGTTG
ENSRNOG00000018364	Kat2a	406	420	15	*	GTCCCCCGGGGTTGG
ENSRNOG00000017941	Optn	473	487	15	*	TGATCCCGGGACAGG
ENSRNOG00000017941	Optn	1747	1761	15	*	GGCATCCATTGCTGG
ENSRNOG00000004402	Lpgat1	448	462	15	*	AGCCTGGAGAGCTGG
ENSRNOG00000001139	Suds3	977	991	15	*	TGCCCCCTGGGCCGG
ENSRNOG00000001139	Suds3	808	822	15	*	TCACTCCTGAGCTGG
ENSRNOG00000014287	Stk11	769	783	15	*	TGACCCCACGCCTAG
ENSRNOG00000014287	Stk11	1332	1346	15	*	TTCCCGCAGGACAGG
ENSRNOG00000014287	Stk11	178	192	15	*	TGGGCCCAGGGCCTG
ENSRNOG00000016360	Gps2	19	33	15	*	AGCCCACAGGAAAGG
ENSRNOG00000017593	Mtr	254	268	15	*	AGCCCTCAGGATTGG
ENSRNOG00000007578	Zfp830	1308	1322	15	*	TGCATCCTGGACTAT
ENSRNOG00000059268	Ppp1r10	740	754	15	*	TGCCTTTGGGAGTGG
ENSRNOG00000023541	Ahctf1	759	773	15	*	TGCTACCCGAGCTGG
ENSRNOG00000007462	Septin8	1405	1419	15	*	TTCCCCCAGGACCAG
ENSRNOG00000019164	Uba1	212	226	15	*	TGTCTCCAGGGAAGG
ENSRNOG00000002028	Tmem50b	511	525	15	*	TGCCCAAAGGACTAG
ENSRNOG00000016478	Eif5a	45	59	15	*	CTCCCCCAGCTCTGG
ENSRNOG00000016478	Eif5a	61	75	15	*	TGGGCCCTTGGCTGG
ENSRNOG00000001453	Baz1b	223	237	15	*	TGCCCAGAGAGCTAG
ENSRNOG00000000068	Ppp2r5a	626	640	15	*	TTCCTCCAAGGCTGG
ENSRNOG00000038035	Kif4a	250	264	15	*	AGTCCCCAGGACAGT
ENSRNOG00000001654	Cpox	13	27	15	*	TGCTCCAGGGCCTGG
ENSRNOG00000001654	Cpox	12	26	15	*	TTGCTCCAGGGCCTG
ENSRNOG00000003434	Ro60	1395	1409	15	*	TTCCTCCAAGACAGT
ENSRNOG00000010386	H2ax	485	499	15	*	TGTCCCCCTTACTGG
ENSRNOG00000010386	H2ax	166	180	15	*	GGCCTCCGGGTCTGC
ENSRNOG00000010386	H2ax	744	758	15	*	TGGCTTCTGAACTGG
ENSRNOG00000021882	Tmed9	348	362	15	*	TCTCCCGAGTGCTGG
ENSRNOG00000047134	Gtf2f1	104	118	15	*	TGCCTGCATGCCTGA
ENSRNOG00000001878	Klhl22	74	88	15	*	AGGCTCCAGGGGAGG
ENSRNOG00000001878	Klhl22	498	512	15	*	TGGCCCTAGGGATGA
ENSRNOG00000033262	Reep6	659	673	15	*	GGTCTCCACGGCAGG
ENSRNOG00000021611	Clip2	219	233	15	*	TGGGCCCAGCCCTGG
ENSRNOG00000021611	Clip2	316	330	15	*	TGCCCCGAGGCTTGT
ENSRNOG00000021611	Clip2	857	871	15	*	TCTTCCCAGGGCGGG
ENSRNOG00000002021	Son	171	185	15	*	TGCCACCGGAGCTTG
ENSRNOG00000028493	Ppp1r15b	2356	2370	15	*	CGCCTGCAGAGATGG
ENSRNOG00000028493	Ppp1r15b	591	605	15	*	AGTCTCCAGTACTGC
ENSRNOG00000020229	Homer3	79	93	15	*	TGCCAGCAGTACTTG
ENSRNOG00000020229	Homer3	1409	1423	15	*	GGCCTCCAGGTCCGG
ENSRNOG00000020229	Homer3	1892	1906	15	*	TGCTGCCAAGCCTGG
ENSRNOG00000049128	Nktr	268	282	15	*	GTCCTCCAGTGTTGG
ENSRNOG00000049128	Nktr	496	510	15	*	TAGTTCCAGGTCTGG
ENSRNOG00000003031	Atp2b4	1205	1219	15	*	TGTCTCCACTGCTGC
ENSRNOG00000022429	Minar2	276	290	15	*	TGCATCAAGTGCTGG
ENSRNOG00000022429	Minar2	1086	1100	15	*	CTAGCCCAGGGCTGG
ENSRNOG00000022429	Minar2	818	832	15	*	AGACTCCAGGAATGT
ENSRNOG00000011523	Macroh2a1	2765	2779	15	*	TACCCCCAGGTAAGG
ENSRNOG00000011523	Macroh2a1	3725	3739	15	*	TGCCCCCAGCAAAGG
ENSRNOG00000011523	Macroh2a1	954	968	15	*	GTCCCTCAGGGCTTG
ENSRNOG00000011523	Macroh2a1	7228	7242	15	*	TGCCCCTTGGGCTCA
ENSRNOG00000011523	Macroh2a1	4954	4968	15	*	TTCCTGGAGAACTGG
ENSRNOG00000031387	Dazap1	22	36	15	*	TCCTTCCATGGCTGT
ENSRNOG00000009675	Cdc42bpb	245	259	15	*	TCCCCCCAGGACCAC
ENSRNOG00000009675	Cdc42bpb	767	781	15	*	TGTGTCCTGGGCTGA
ENSRNOG00000003256	Ccng1	1526	1540	15	*	TGTCTCAATAACTGG
ENSRNOG00000015708	E2f4	405	419	15	*	TGCCCTGAGTCCTGG
ENSRNOG00000052038	Haus8	1	15	15	*	TTGCTTCAGGGCTGC
ENSRNOG00000001441	Tmem120a	97	111	15	*	TGCCCCCTGGGCTTC
ENSRNOG00000027125	Mboat1	284	298	15	*	TGCCTCCAGCACTTA
ENSRNOG00000027125	Mboat1	638	652	15	*	TGCCCCGGGAGCTGG
ENSRNOG00000025338	Msi2	1356	1370	15	*	TCCCCCCAGAGAGGG
ENSRNOG00000001289		83	97	15	*	TGGCTCGAGGACTTC
ENSRNOG00000023467	Fam168b	552	566	15	*	AGCCGCAGGGACTGG
ENSRNOG00000023467	Fam168b	3178	3192	15	*	GGTCCCCAGTTCTGG
ENSRNOG00000023467	Fam168b	2686	2700	15	*	TGCATGCATGGGTGG
ENSRNOG00000000774	Gabbr1	605	619	15	*	TGTCTCCATGGCTTC
ENSRNOG00000024568	Ndufs7	518	532	15	*	CACACCCAGGACTTG
ENSRNOG00000024568	Ndufs7	1977	1991	15	*	TCCCCCCAGGACGTG
ENSRNOG00000024568	Ndufs7	1025	1039	15	*	TGTGTGCTGGGCTGG
ENSRNOG00000024568	Ndufs7	1731	1745	15	*	TGCCTCATGCGCTGA
ENSRNOG00000036689	P4hb	185	199	15	*	TGTCCCAAGTGCTTG
ENSRNOG00000036689	P4hb	670	684	15	*	TGATTCCCAGACTGG
ENSRNOG00000001442	Por	266	280	15	*	TCTCCACAGAGCTGG
ENSRNOG00000003247	Sde2	443	457	15	*	TGTTACCAGGGGTGG
ENSRNOG00000029938	Pik3c2b	1836	1850	15	*	TGACCCCATTACTGG
ENSRNOG00000024040	Mb21d2	1361	1375	15	*	TGACCCCATGCCTGC
ENSRNOG00000011332	Clspn	898	912	15	*	TGCCCCGAGGGCAGG
ENSRNOG00000002051	Synj1	1447	1461	15	*	TGCCTCCCAGAATGG
ENSRNOG00000002051	Synj1	218	232	15	*	TGCCTCCAGTTCCAG
ENSRNOG00000002051	Synj1	1857	1871	15	*	TGTCTCCTGCACTGC
ENSRNOG00000018784	Jph3	696	710	15	*	GACGTCCAGGGCTGA
ENSRNOG00000014170	Dbn1	149	163	15	*	TACCCACAGGGCCTG
ENSRNOG00000019590	Smg5	859	873	15	*	TGTCCCCAGGACTAG
ENSRNOG00000019590	Smg5	699	713	15	*	TGGCTGCTGTGCTGG
ENSRNOG00000019590	Smg5	993	1007	15	*	TACCCCTCAGGCTGG
ENSRNOG00000001314	Fam20c	10	24	15	*	TGCCCCGAGGAAGGA
ENSRNOG00000001314	Fam20c	461	475	15	*	GGCACCCAAGAGTGG
ENSRNOG00000001930	Ccdc50	1442	1456	15	*	AGCCTCCAGGGAAGG
ENSRNOG00000007393	Ndrg1	8	22	15	*	TGCCAGCATGACTCG
ENSRNOG00000007393	Ndrg1	1531	1545	15	*	AGCCCTCAAGGCTTG
ENSRNOG00000007393	Ndrg1	256	270	15	*	GTCATCCTGGACTGG
ENSRNOG00000000785	Trim39	652	666	15	*	TGTCCCAAAGGCTTG
ENSRNOG00000014615	Grk6	1034	1048	15	*	TGAGCACAAGGCTGG
ENSRNOG00000002001	Itsn1	4077	4091	15	*	TAATCCCAGGGCTGG
ENSRNOG00000002001	Itsn1	5413	5427	15	*	TCCCCACAAGACAGG
ENSRNOG00000002001	Itsn1	525	539	15	*	TCTCTGCAGGGCTGT
ENSRNOG00000002001	Itsn1	5291	5305	15	*	TGGGTCTGGGGCTGG
ENSRNOG00000002001	Itsn1	1284	1298	15	*	TGGCTCCTGGACCTG
ENSRNOG00000002001	Itsn1	4158	4172	15	*	GCCCTGCAGAACTGG
ENSRNOG00000015144	Ist1	721	735	15	*	AGCCCCCGGGACAGG
ENSRNOG00000009977	Thrap3	705	719	15	*	CTTCTCCTGGGCTGG
ENSRNOG00000009977	Thrap3	1067	1081	15	*	TGCCTTCCGGGGTGG
ENSRNOG00000002705	Vps4b	452	466	15	*	TACTCTCAGGGATGG
ENSRNOG00000017154	Atp11a	985	999	15	*	TGCTGCCCGCACTGG
ENSRNOG00000017154	Atp11a	2483	2497	15	*	TCCCCTCTGGACTGT
ENSRNOG00000017154	Atp11a	910	924	15	*	TCCATCCAGGGCTTC
ENSRNOG00000017154	Atp11a	478	492	15	*	TGTCTCCTGGACCTG
ENSRNOG00000059579	Gpt2	581	595	15	*	TTTCTCCAGGTTTGG
ENSRNOG00000010756	Tp53	61	75	15	*	TGACTTTAGGGCTTG
ENSRNOG00000046647	Bpnt2	4381	4395	15	*	TGTCACCAGAACTGT
ENSRNOG00000016001	Chmp1a	1109	1123	15	*	TGCCCACAGGTTTGC
ENSRNOG00000016001	Chmp1a	526	540	15	*	TCTTCCCAGGGCTGC
ENSRNOG00000023197	Zfp608	88	102	15	*	TGCCTTAATGGCAGG
ENSRNOG00000009760	Palm	262	276	15	*	TCCCCCCAGTCCAGG
ENSRNOG00000019766	Exoc8	1027	1041	15	*	TTTCCCAAGGCCTGG
ENSRNOG00000016660	Cox5b	74	88	15	*	TCCTTCCATGGCTGG
ENSRNOG00000016660	Cox5b	1144	1158	15	*	TGATTTCAGGGATGG
ENSRNOG00000016660	Cox5b	508	522	15	*	TGACTGAATGACTGG
ENSRNOG00000001833	Mcm4	57	71	15	*	TGACCCTCGCACTGG
ENSRNOG00000001833	Mcm4	116	130	15	*	TGACCCTCGCACTGG
ENSRNOG00000006400	Tbc1d14	920	934	15	*	TGCTGAAAGGACTGG
ENSRNOG00000001299	Sun1	165	179	15	*	AGCCCCAAAGCCTGG
ENSRNOG00000037909	Ppm1f	2879	2893	15	*	AGCCTCCAGGGACCG
ENSRNOG00000037909	Ppm1f	154	168	15	*	TGGCTGCAGAACTGT
ENSRNOG00000037909	Ppm1f	2191	2205	15	*	AGCCTACAGGACTTC
ENSRNOG00000009028	Rnf126	812	826	15	*	TCCCCCCGGGGCTTG
ENSRNOG00000009028	Rnf126	703	717	15	*	ATCCTCCAGGCCTGA
ENSRNOG00000009683	Sdcbp	123	137	15	*	TTCCACCATGGCTGG
ENSRNOG00000004181	Sdccag8	562	576	15	*	TGCCACCAGGGGTGA
ENSRNOG00000003300	Btg2	274	288	15	*	TGCCTAGGGGAGTGG
ENSRNOG00000009963	Ctps1	343	357	15	*	GGACTCCAGTGCTGG
ENSRNOG00000016161	Lman2	583	597	15	*	AGCTCCCAGGCCTGG
ENSRNOG00000016161	Lman2	489	503	15	*	GCCCTCCCAGGCTGG
ENSRNOG00000016161	Lman2	1042	1056	15	*	TGCCCTGGCGGCTGG
ENSRNOG00000000175	Mier2	611	625	15	*	TGCCTGCGGGTCTCG
ENSRNOG00000060623	Fam3a	135	149	15	*	GGACTGCAGGGCTGG
ENSRNOG00000060623	Fam3a	881	895	15	*	TAACTCCAGGAGTGC
ENSRNOG00000036676	Csnk1d	3332	3346	15	*	TGCCCTCAGTCCTGG
ENSRNOG00000036676	Csnk1d	3933	3947	15	*	TGCAGCCAGGGATGA
ENSRNOG00000036676	Csnk1d	4444	4458	15	*	TCCCACCAGTGGTGG
ENSRNOG00000036676	Csnk1d	5577	5591	15	*	TGCCACCATGGCTTC
ENSRNOG00000036676	Csnk1d	5724	5738	15	*	TGAATCCTGAGCTGG
ENSRNOG00000031431	Cdca8	225	239	15	*	TCCCACCGGGGCTGG
ENSRNOG00000031431	Cdca8	380	394	15	*	TGTCCTCTGGACGGG
ENSRNOG00000028211	Akap17a	46	60	15	*	CGCCCCGAGGACTGT
ENSRNOG00000016890	Tppp3	232	246	15	*	TGGTCCCAGGCATGG
ENSRNOG00000016890	Tppp3	11	25	15	*	AGCCCCCAGGGAGGT
ENSRNOG00000003392	Grsf1	240	254	15	*	TCCACCCAGTGCTGC
ENSRNOG00000051440	Ppp1r12b	515	529	15	*	TGCCTCTGGGGCTGT
ENSRNOG00000043436	Micu1	507	521	15	*	TGCCACCAGCACAGC
ENSRNOG00000043436	Micu1	580	594	15	*	TTCCTCCCGGGCTCC
ENSRNOG00000005428	Ctbp1	178	192	15	*	AGCCTCCTGGACAGG
ENSRNOG00000005428	Ctbp1	425	439	15	*	ACCCTCCAGGTGTGG
ENSRNOG00000030183	Plod2	647	661	15	*	TGTCTCCAGGGCAAG
ENSRNOG00000039417	Dda1	641	655	15	*	AGCCTCCGGCACTGG
ENSRNOG00000000839	Nfkbil1	34	48	15	*	AGCCTCCAGGACAGA
ENSRNOG00000002710	Cnst	736	750	15	*	TGCCTCAAGTGTTGA
ENSRNOG00000029986	Insr	74	88	15	*	TGCCTCCAGGAAACT
ENSRNOG00000008981	Pdcd6ip	2151	2165	15	*	TGTCCCCAGGCCATG
ENSRNOG00000008981	Pdcd6ip	2270	2284	15	*	TGCCCCCAGCGATGG
ENSRNOG00000019649	Cul4a	371	385	15	*	AGCGCCCTGGGCTGC
ENSRNOG00000010065	Dgkh	285	299	15	*	TGCTCCCAGTAGTGG
ENSRNOG00000010065	Dgkh	362	376	15	*	TGCCCTTAGATCTGG
ENSRNOG00000013927	Jag2	668	682	15	*	TGGCTGCTGGACTGG
ENSRNOG00000013927	Jag2	919	933	15	*	TCCCTCCAGGGACGG
ENSRNOG00000013927	Jag2	388	402	15	*	AGACCCGTGGGCTGG
ENSRNOG00000013927	Jag2	44	58	15	*	TGCCTCCCGGACCAT
ENSRNOG00000032058	Pogk	2778	2792	15	*	TGCCTGCAGGAGTCG
ENSRNOG00000032058	Pogk	1344	1358	15	*	TGCCCCGTGAGCTGT
ENSRNOG00000032058	Pogk	185	199	15	*	TGGATCCAGGAGTGC
ENSRNOG00000006689	Chd7	1876	1890	15	*	TGCCCGTATGTCTGG
ENSRNOG00000006689	Chd7	1975	1989	15	*	TGCCTTCTGAAATGG
ENSRNOG00000019009	Arrdc2	502	516	15	*	AGGACCAAGGACTGG
ENSRNOG00000019009	Arrdc2	526	540	15	*	TGAGCCCAGAACTGT
ENSRNOG00000019009	Arrdc2	207	221	15	*	TGAGTCTAGGGGTGG
ENSRNOG00000007515	Kif3a	48	62	15	*	AGAATCCAGGCCTGG
ENSRNOG00000003276	Myo1d	392	406	15	*	TGACCCCAGCAGAGG
ENSRNOG00000003276	Myo1d	1579	1593	15	*	ATCCCCCAAGCCTGG
ENSRNOG00000003276	Myo1d	307	321	15	*	AGCCTGCTGGGCTGA
ENSRNOG00000000826	Flot1	865	879	15	*	GGTCCCCAGGCCTGA
ENSRNOG00000000826	Flot1	748	762	15	*	TGCTTTCAGGATTGT
ENSRNOG00000008530	Stoml1	613	627	15	*	TGGCCTCAGGGCAGC
ENSRNOG00000008271	Fam91a1	1040	1054	15	*	CAGCCCCAGGGCTGT
ENSRNOG00000025695	Tns3	836	850	15	*	TGGCCCCTCAACTGG
ENSRNOG00000001862	Ube2l3	387	401	15	*	TCCCCACAGGGGCGG
ENSRNOG00000009103	Chrac1	532	546	15	*	TGACCCTGGGACTGC
ENSRNOG00000054172	Ctnnb1	313	327	15	*	GGGCTCGAGGGGTGG
ENSRNOG00000054172	Ctnnb1	56	70	15	*	TGCCTGCAGAACTCC
ENSRNOG00000019290	Pskh1	1286	1300	15	*	TTCCCAGAGGACTGA
ENSRNOG00000019290	Pskh1	1522	1536	15	*	TGCCACCTCCACTGG
ENSRNOG00000010534	Ankrd50	443	457	15	*	AACCTTCAGCACTGG
ENSRNOG00000012942	Satb1	249	263	15	*	TGCACCCAGGTGTTG
ENSRNOG00000003524	Lrrc59	19	33	15	*	TGCCTCCCAGCCTCG
ENSRNOG00000003524	Lrrc59	224	238	15	*	TGCCTAAAGGAATAG
ENSRNOG00000027906	Ankrd11	464	478	15	*	GGTCCCCGGGACAGG
ENSRNOG00000003594	Tmem183a	619	633	15	*	TGCCCCTCGTACTGT
ENSRNOG00000003594	Tmem183a	1427	1441	15	*	TGCCTGGAGTGTTGG
ENSRNOG00000007445	Asph	202	216	15	*	GGCACCCAGAACTGG
ENSRNOG00000007445	Asph	249	263	15	*	TGTCTACATAGCTGG
ENSRNOG00000008374	Nipsnap1	516	530	15	*	TACTTAAAGGGCTGG
ENSRNOG00000009538	Etfdh	715	729	15	*	TACCTCCAGTGCGTG
ENSRNOG00000004290	Grb10	993	1007	15	*	CTCCCACAGGGGTGG
ENSRNOG00000001686	Hlcs	441	455	15	*	TACCCCAAGGAGTGA
ENSRNOG00000024632	Atf6	2700	2714	15	*	TGTGCCCTGGGCTGA
ENSRNOG00000019496	Stat5a	107	121	15	*	TGCCCACAGTGCGGG
ENSRNOG00000019496	Stat5a	1031	1045	15	*	AGCGGCCAGGACTAG
ENSRNOG00000019496	Stat5a	1088	1102	15	*	TGCACAGAGGGATGG
ENSRNOG00000006965	Aff4	1097	1111	15	*	TAATCCCAGCACTGG
ENSRNOG00000006965	Aff4	5795	5809	15	*	TCCCACCAGCACAGG
ENSRNOG00000006965	Aff4	5835	5849	15	*	TGGACTCAGGACTGG
ENSRNOG00000006965	Aff4	4904	4918	15	*	AGCCAACAGCGCTGG
ENSRNOG00000006965	Aff4	4352	4366	15	*	GGCCTGCAGAACTGT
ENSRNOG00000001346	Cops6	149	163	15	*	TGTGCGCAAGACTGG
ENSRNOG00000001346	Cops6	241	255	15	*	TGCTCCGAGGGATGT
ENSRNOG00000023509	Irs2	1454	1468	15	*	TGCTTCCATTGCTGA
ENSRNOG00000027088	Ube2k	2148	2162	15	*	TGACCCTAGAACTTG
ENSRNOG00000027088	Ube2k	3558	3572	15	*	TGTCCTCAGGTGTGG
ENSRNOG00000001156	Msi1	1126	1140	15	*	TCCCACCAGGACAGT
ENSRNOG00000001156	Msi1	349	363	15	*	TAGCTGGAGGGCTGG
ENSRNOG00000001040	Pms2	82	96	15	*	TGCCCCCACGGAAGG
ENSRNOG00000002864	Nacc1	1347	1361	15	*	CTCCCCCAGGACTAC
ENSRNOG00000001034	Evi5l	300	314	15	*	AGGTCCCAGGACTTG
ENSRNOG00000001034	Evi5l	1201	1215	15	*	TGTCTCCAAGGCAGA
ENSRNOG00000009071	Gripap1	370	384	15	*	TGCATTTGGGACTGG
ENSRNOG00000019506	Dnajb2	718	732	15	*	TGGCCATAGGACTAG
ENSRNOG00000019506	Dnajb2	157	171	15	*	TCTGTCCAGGGCTGA
ENSRNOG00000001050	Eif2ak1	610	624	15	*	TGCCTCCAGGATGTA
ENSRNOG00000017965	Afg3l2	2	16	15	*	CTCTCCCAGGGCTGG
ENSRNOG00000001163	Srsf9	849	863	15	*	TCCCTCCAGCCCAGG
ENSRNOG00000001163	Srsf9	1531	1545	15	*	CTGGCCCAGGGCTGG
ENSRNOG00000043099	Ddx21	63	77	15	*	AGCCCCCAGTGCTTC
ENSRNOG00000012379	Wdr18	644	658	15	*	TCCCCACAGAGTTGG
ENSRNOG00000036663	Foxk2	206	220	15	*	TGGTTCCAGAGGTGG
ENSRNOG00000036663	Foxk2	2472	2486	15	*	TCCCTCAGGGACTAG
ENSRNOG00000020658	Aarsd1	22	36	15	*	TGACCACAGCACTTG
ENSRNOG00000020658	Aarsd1	173	187	15	*	ACCCTCCAGGAGTGG
ENSRNOG00000020658	Aarsd1	526	540	15	*	TGTCACCCAGGCTGG
ENSRNOG00000013039	Add1	16	30	15	*	GACATCCAGGGATGG
ENSRNOG00000013039	Add1	369	383	15	*	TGTCTGAAGGCCTGG
ENSRNOG00000003970	Tnpo2	897	911	15	*	GGCTGCCAGGGCTGC
ENSRNOG00000003970	Tnpo2	972	986	15	*	ATTCTCCAGAGCTGG
ENSRNOG00000003970	Tnpo2	1413	1427	15	*	TCCATCCAGGCCTTG
ENSRNOG00000017641	Rnf44	118	132	15	*	CTACTCCAGAGCTGG
ENSRNOG00000058439	Fam50a	47	61	15	*	TGTCTCCAGGGCTCC
ENSRNOG00000002662	Pbdc1	3139	3153	15	*	TGTCACCATGCCTGG
ENSRNOG00000002778	Aatf	287	301	15	*	AGCCCTCAGTGCGGG
ENSRNOG00000016800	Ss18	242	256	15	*	TGACACAAGGACTTG
ENSRNOG00000002039	Evi5	1638	1652	15	*	TGCTCCCAGTGTTGA
ENSRNOG00000048622	Sin3b	509	523	15	*	TGACCCTGGGCCTGG
ENSRNOG00000060936	Ikbkg	72	86	15	*	TCCATTCAGGGCTGT
ENSRNOG00000011891	Atp6v1b2	618	632	15	*	CTCCTGCAGGGGTGG
ENSRNOG00000025174	Kat6a	1399	1413	15	*	TTGCTCCAGGGATAG
ENSRNOG00000025174	Kat6a	1853	1867	15	*	TGCTTCCTGGATGGG
ENSRNOG00000012271	Cnot1	119	133	15	*	TGCCCCAACAACTGC
ENSRNOG00000018378	Cacnb2	14	28	15	*	TGCCCCCAAGTCTTG
ENSRNOG00000001072	Cers4	27	41	15	*	TGCCTCCAGCATTGT
ENSRNOG00000001072	Cers4	456	470	15	*	TCCCTCCAGGACATT
ENSRNOG00000001072	Cers4	677	691	15	*	TGTCTTCAGGAGTGC
ENSRNOG00000001072	Cers4	706	720	15	*	CTCCTCCAAGATTGG
ENSRNOG00000032437	Pard3	457	471	15	*	TGAATCCAGGGCTTC
ENSRNOG00000009449	Trim35	311	325	15	*	AAGCCCCAGGATTGG
ENSRNOG00000016539	Rab24	135	149	15	*	TGGCCCGAGGAACGG
ENSRNOG00000047905	Dus1l	19	33	15	*	TCCACCCAGGACAGC
ENSRNOG00000014619	Dhx38	63	77	15	*	TTCCCTGAGGACTTG
ENSRNOG00000013930	Rnf4	1239	1253	15	*	GGACACCAGGACAGG
ENSRNOG00000013930	Rnf4	221	235	15	*	TGCCCCTCTGGGTGG
ENSRNOG00000013930	Rnf4	238	252	15	*	TGAACCCAGAGTTGG
ENSRNOG00000013930	Rnf4	1670	1684	15	*	GGCCTCATGGACTTG
ENSRNOG00000036814	Atp6v0a1	842	856	15	*	TGCCGGCAGGCCTGC
ENSRNOG00000036814	Atp6v0a1	918	932	15	*	GGCGTCCTGGACAGG
ENSRNOG00000030017	Ercc6	1338	1352	15	*	TGTCCCCTGGGCCAG
ENSRNOG00000000718	Cggbp1	767	781	15	*	AGACTACAGGACTGA
ENSRNOG00000000994	Stxbp2	40	54	15	*	GGGGTCCAGGGCTGG
ENSRNOG00000013533	Acin1	362	376	15	*	TGGGGCCAGGACTGG
ENSRNOG00000001065	Cyth3	44	58	15	*	AAGCCGCAGGACTGG
ENSRNOG00000001065	Cyth3	219	233	15	*	AGCCTCCAGACCTGC
ENSRNOG00000018795	Rpl18a	411	425	15	*	AGCCTCCGTGGCTGT
ENSRNOG00000007091	Ly6e	23	37	15	*	TCCCCCCAGCTCAGG
ENSRNOG00000007091	Ly6e	190	204	15	*	TGCTTCCAGAGCCAG
ENSRNOG00000034254	Actb	607	621	15	*	GGCAGCCAGGGCTGG
ENSRNOG00000019587	Ptprn	366	380	15	*	TCCCCCCAGTCCTGC
ENSRNOG00000003029	Calr	14	28	15	*	TGCCTCCAGGGCTGG
ENSRNOG00000003029	Calr	398	412	15	*	TCCCCCCAGCACTGA
ENSRNOG00000003029	Calr	443	457	15	*	TGCCCCCAGGACTGG
ENSRNOG00000014819	Hap1	1335	1349	15	*	AGCCCCAGGGGGTGG
ENSRNOG00000014616	Iars1	885	899	15	*	TGCCTGCATGGTTGT
ENSRNOG00000015380	Jup	149	163	15	*	TCTGTCCTGGGCTGG
ENSRNOG00000015380	Jup	277	291	15	*	ACCCCCCAGGGCTTC
ENSRNOG00000000715	Pou1f1	685	699	15	*	TGCCCCTAGCACTAT
ENSRNOG00000017219	Vac14	177	191	15	*	GGACCCCAGCACTGT
ENSRNOG00000017219	Vac14	83	97	15	*	TGCCTCCAGTAGGGC
ENSRNOG00000022247	Nr2c2ap	200	214	15	*	TGGTCTCTGGACTGG
ENSRNOG00000022247	Nr2c2ap	67	81	15	*	TGACTCCACAGTTGG
ENSRNOG00000022247	Nr2c2ap	841	855	15	*	TGCCTCCAGAACCAT
ENSRNOG00000004337	Fam20b	2933	2947	15	*	TTTCCCCAGTGCTGG
ENSRNOG00000004337	Fam20b	604	618	15	*	TTCCTCTAGGGCTTA
ENSRNOG00000004337	Fam20b	2111	2125	15	*	TCCCCCCATTGCTGA
ENSRNOG00000026994	Afg3l1	938	952	15	*	TTCCTCCAGGACTCA
ENSRNOG00000025324	Spire1	1606	1620	15	*	TGGCCCCAGGTCTGT
ENSRNOG00000025324	Spire1	3035	3049	15	*	TGACTTCAGGGCCAG
ENSRNOG00000025324	Spire1	440	454	15	*	GGCTCCCTGGGGTGG
ENSRNOG00000025324	Spire1	48	62	15	*	GGGCTGCAGGACTGA
ENSRNOG00000003261	Usp9x	33	47	15	*	TGCACCCAGGCCTTA
ENSRNOG00000024482	Tnrc18	311	325	15	*	TCCCTCCAGCACTTT
ENSRNOG00000008414	Bsg	57	71	15	*	TGCCTCCACTCCTGT
ENSRNOG00000019097	Bap1	518	532	15	*	TGGCTGCTGAGCTGG
ENSRNOG00000019097	Bap1	664	678	15	*	TGCCTTCAGTGTTGT
ENSRNOG00000019097	Bap1	905	919	15	*	TTCCCATAGGGCTTG
ENSRNOG00000038085	Rpe	1188	1202	15	*	TGACCCCAAGGATGG
ENSRNOG00000015732	Bcl2l2	514	528	15	*	TGCATGCTGGGCTGT
ENSRNOG00000013136	Oxsr1	285	299	15	*	TGCCTCGAGGCCCAG
ENSRNOG00000013136	Oxsr1	656	670	15	*	TCCCTCCAGAAAGGG
ENSRNOG00000020038	Chpf	252	266	15	*	TGCTTCCGGGGCTCT
ENSRNOG00000020038	Chpf	267	281	15	*	TGTCCTGGGGGCTGG
ENSRNOG00000007628	Ptp4a3	172	186	15	*	TTCCCCCTGGCCTGT
ENSRNOG00000007628	Ptp4a3	90	104	15	*	TGTGCCCACGGCTGT
ENSRNOG00000015173	Mbtps1	270	284	15	*	TTCTCCCAGGGCTGA
ENSRNOG00000015173	Mbtps1	2968	2982	15	*	TGCTCCCAGTGTTGA
ENSRNOG00000001010	Tecpr1	464	478	15	*	TGCCTGTAGGCCTGG
ENSRNOG00000054468	Fam219b	964	978	15	*	CTCCCCCAGCACAGG
ENSRNOG00000054468	Fam219b	1621	1635	15	*	GGCCCGCAGGGAAGG
ENSRNOG00000054468	Fam219b	6	20	15	*	GCCCTCCAGGATAGG
ENSRNOG00000011953	Supt16h	395	409	15	*	TGCAGCCATGGCTGA
ENSRNOG00000011953	Supt16h	946	960	15	*	CACCCACAAGGCTGG
ENSRNOG00000018911	Pfkfb3	825	839	15	*	TGTCCCCTGGGCTGC
ENSRNOG00000018911	Pfkfb3	1699	1713	15	*	TGCCCCCGGAAGTGC
ENSRNOG00000018911	Pfkfb3	1103	1117	15	*	GGCCTCCTAGACTGA
ENSRNOG00000019697	Ankrd28	2975	2989	15	*	TGCACAGAGCACTGG
ENSRNOG00000017023	Tcf25	528	542	15	*	TGTGCCCAGAGCTGT
ENSRNOG00000017023	Tcf25	119	133	15	*	TGCCTGCTGGAATCG
ENSRNOG00000011142	Cyb5b	2520	2534	15	*	TAACCCCAGCACTTG
ENSRNOG00000011142	Cyb5b	1251	1265	15	*	TACCTCCATGGCTCC
ENSRNOG00000001115	Slc29a4	53	67	15	*	TACCCCAAGGCCTGA
ENSRNOG00000001115	Slc29a4	796	810	15	*	GGGAGCCAGGACTGG
ENSRNOG00000001115	Slc29a4	935	949	15	*	TGACTACCGCACTGG
ENSRNOG00000006490	Neo1	221	235	15	*	AGCCTGCAGGACTGG
ENSRNOG00000006490	Neo1	126	140	15	*	TGCCTCCATGTGGGG
ENSRNOG00000016698	Rnmt	476	490	15	*	TACACCCAGGCCTGT
ENSRNOG00000016698	Rnmt	11	25	15	*	TTCCTCAAAGGGTGG
ENSRNOG00000020526	Mau2	171	185	15	*	TGCCTGCAATACTGT
ENSRNOG00000027238	Jrk	359	373	15	*	TGCCTTGAGGGGTGC
ENSRNOG00000027238	Jrk	2206	2220	15	*	CACCTCCAGCACTTG
ENSRNOG00000045844	Impact	2065	2079	15	*	TGTTTACAGGGCAGG
ENSRNOG00000000314	Sec63	1480	1494	15	*	TGCCTTCAGATCAGG
ENSRNOG00000025730	Armcx3	501	515	15	*	TGCCTTCAGAACAAG
ENSRNOG00000017674	Ctcf	16	30	15	*	CGCCACCAGGACTGT
ENSRNOG00000012329	Saraf	364	378	15	*	TACCTCCTCTACTGG
ENSRNOG00000004959	Actr2	2431	2445	15	*	TCTCTCAAGTGCTGG
ENSRNOG00000004959	Actr2	3005	3019	15	*	TGCTTCCTGGGCAAG
ENSRNOG00000004344	Zdhhc3	376	390	15	*	TGCCCACAGGGCAGC
ENSRNOG00000000697	Coro1c	43	57	15	*	TGCTCCAAGGGAGGG
ENSRNOG00000000697	Coro1c	520	534	15	*	GCCACACAGGGCTGG
ENSRNOG00000000697	Coro1c	1333	1347	15	*	TGGGCACAGTGCTGG
ENSRNOG00000022893	Rimbp2	470	484	15	*	TGCCCTGAGGGGTGG
ENSRNOG00000019075	Stat5b	1411	1425	15	*	TGTACCCAGTCCTGG
ENSRNOG00000018105	Thtpa	895	909	15	*	GGCCCTCAGGGCTGT
ENSRNOG00000018105	Thtpa	1083	1097	15	*	TGCACCCAGGACCCC
ENSRNOG00000000780	Ppp1r11	105	119	15	*	TGCCCCTGTGCCTGG
ENSRNOG00000000780	Ppp1r11	738	752	15	*	AGCCTCCCCAGCTGG
ENSRNOG00000019387	Ifi30	84	98	15	*	TGCCCCCAGGGAGGT
ENSRNOG00000019387	Ifi30	69	83	15	*	CTCCTCCATGGCTGA
ENSRNOG00000019387	Ifi30	748	762	15	*	TGCCTGTGGGGGTGG
ENSRNOG00000000519	Stk38	705	719	15	*	TGTCTCCACGGCTGT
ENSRNOG00000019980	Tomm20	1659	1673	15	*	TGCCTGCAGAGGTGT
ENSRNOG00000017724	Sf3b3	39	53	15	*	TGTTTCCATCACTGG
ENSRNOG00000000989	Bud31	507	521	15	*	TCCTGCCAGGGGTGG
ENSRNOG00000006770	Brd4	93	107	15	*	TGTCTCTGGGCCTGG
ENSRNOG00000006770	Brd4	2444	2458	15	*	TTCCTGCAGTACTAG
ENSRNOG00000050857	Fut10	224	238	15	*	GGACCCAGGGACTGG
ENSRNOG00000013089	Kif13b	9423	9437	15	*	TGCCACCTGCACTGT
ENSRNOG00000013089	Kif13b	10527	10541	15	*	GGAACCCAGGACTGA
ENSRNOG00000013089	Kif13b	1997	2011	15	*	GGCCTCCAGTGGTTG
ENSRNOG00000013089	Kif13b	2271	2285	15	*	GGCCTTCAGGGTTTG
ENSRNOG00000013089	Kif13b	2760	2774	15	*	TGCCTCAAGGCCCAG
ENSRNOG00000013089	Kif13b	9441	9455	15	*	TGGCTGCTGAGCTGG
ENSRNOG00000013089	Kif13b	2315	2329	15	*	TCCCCTGTGGGCTGG
ENSRNOG00000013089	Kif13b	4451	4465	15	*	TGACTCAAGGAATGT
ENSRNOG00000000990	Pdap1	39	53	15	*	TGCCGCCAGGACCTC
ENSRNOG00000049920	Psma2	1384	1398	15	*	GGACTAGAGGGCTGG
ENSRNOG00000019143	Galnt2	207	221	15	*	CCCTCCCAAGGCTGG
ENSRNOG00000006559	Akap8	115	129	15	*	TACCTCAAGGATTGA
ENSRNOG00000027282	Cep68	491	505	15	*	TGCCACCTGTAGTGG
ENSRNOG00000027282	Cep68	531	545	15	*	TGCCTCAGGAGTTGG
ENSRNOG00000012601	Leprotl1	1160	1174	15	*	AGACTCGAGGGCGGG
ENSRNOG00000012601	Leprotl1	1353	1367	15	*	TGGTTCCTAGGCTGG
ENSRNOG00000020004	Rbm34	1101	1115	15	*	AGCCCTAGGGACTGG
ENSRNOG00000004036		859	873	15	*	TGCCCCAAGGGCAGA
ENSRNOG00000004036		1020	1034	15	*	TGTCCCCAGAAATTG
ENSRNOG00000008103	Mdh1	589	603	15	*	TCCCCCCAGGAACGC
ENSRNOG00000008103	Mdh1	812	826	15	*	CACCCCCAGGACTAG
ENSRNOG00000000936	Stx2	150	164	15	*	AGACCCCAGGGCTAG
ENSRNOG00000010252	Hexa	794	808	15	*	AGCTCCAAGGACAGG
ENSRNOG00000010252	Hexa	3	17	15	*	TGCCTCTGAGGCTTG
ENSRNOG00000015576	Hsdl1	714	728	15	*	TTCCCCCAGGAAACG
ENSRNOG00000015576	Hsdl1	909	923	15	*	CCCCTTCAGAGCTGG
ENSRNOG00000015576	Hsdl1	809	823	15	*	TTCGTCCCAGACTGG
ENSRNOG00000019326	Cfdp1	1802	1816	15	*	TGGCTGCAGGGGAGG
ENSRNOG00000005248	Slc1a4	1285	1299	15	*	TGCTTCCTCTGCTGG
ENSRNOG00000005248	Slc1a4	753	767	15	*	CTCCTCCAGGAGGGG
ENSRNOG00000006336	Fyco1	1553	1567	15	*	AGGCTCCAGTGCTGA
ENSRNOG00000013679	Sema4d	946	960	15	*	TGTCCCGATGGGTGG
ENSRNOG00000007895	Pdhb	279	293	15	*	TGCCCCCATGGAAGA
ENSRNOG00000019223	Taf3	168	182	15	*	TGGCCTGAGGGCTGG
ENSRNOG00000019223	Taf3	845	859	15	*	TGCCCACATGGCGGG
ENSRNOG00000018824	Slc7a5	243	257	15	*	TGGCCTGAGGCCTGG
ENSRNOG00000018824	Slc7a5	1644	1658	15	*	AGTGTCCAGTGCTGG
ENSRNOG00000018824	Slc7a5	1234	1248	15	*	TTGCCTCAGAGCTGG
ENSRNOG00000018824	Slc7a5	1188	1202	15	*	TGACTGAAGGACTTG
ENSRNOG00000011158	Ppp2r2a	244	258	15	*	TGCCTGGTGGACTGG
ENSRNOG00000011158	Ppp2r2a	162	176	15	*	TGCATCCCGGGCTGT
ENSRNOG00000011158	Ppp2r2a	457	471	15	*	GGCCTCCTGGACTCT
ENSRNOG00000016254	Sema4c	569	583	15	*	TGCTCCTAGGGCTGT
ENSRNOG00000016254	Sema4c	777	791	15	*	TTCTCCCAGCTCTGG
ENSRNOG00000016254	Sema4c	587	601	15	*	TGTTTTCAGGGCGGG
ENSRNOG00000016254	Sema4c	703	717	15	*	TTCTGACAGGGCTGG
ENSRNOG00000013581	Extl3	1448	1462	15	*	TCCCTCCTGCAGTGG
ENSRNOG00000000504	Fance	91	105	15	*	TCGATCCAGGGCCGG
ENSRNOG00000016816	Phf2	82	96	15	*	TGCCGCCTGGCCCGG
ENSRNOG00000016816	Phf2	778	792	15	*	GGGCCACAGGGCTGG
ENSRNOG00000016816	Phf2	1524	1538	15	*	AGGGCCCGGGGCTGG
ENSRNOG00000016942	Wdr48	471	485	15	*	TGGCCCCAAGAGTAG
ENSRNOG00000009470	Flnb	8	22	15	*	TGTATCCTGTGCTGG
ENSRNOG00000010448	Ptbp1	676	690	15	*	TGGGCCCAGGCCAGG
ENSRNOG00000027654	Appbp2	3096	3110	15	*	TTCCCCCAGGACAGC
ENSRNOG00000027654	Appbp2	72	86	15	*	TGTTTTTAGGGCTGG
ENSRNOG00000039949	Rad54b	203	217	15	*	TGTCCCCAGGAGAGA
ENSRNOG00000039949	Rad54b	917	931	15	*	TGACCTCAGCACTTG
ENSRNOG00000009625	Dpysl2	148	162	15	*	GGCCCCCTGCACTCG
ENSRNOG00000009625	Dpysl2	547	561	15	*	TGATTCCGAGGCTGG
ENSRNOG00000051965	Smad4	1202	1216	15	*	TTCGTGAAGGGCTGG
ENSRNOG00000051965	Smad4	1617	1631	15	*	TCATTCCAGTGCTGG
ENSRNOG00000001191	Tchp	1070	1084	15	*	CGGCCCCAGCACTGT
[truncated: 191 more rows]

## Sheet: Supplemental Table S3
Analysis Type:	PANTHER Overrepresentation Test (Released 20240807)
Annotation Version and Release Date:	PANTHER version 19.0 Released 2024-06-20
Analyzed List:	Client Text Box Input (Rattus norvegicus)
Reference List:	Backgroud-50counts.txt (Rattus norvegicus)	There are duplicate IDs in the file. The unique set of IDs will be used.
Test Type:	BINOMIAL
Correction:	FDR
PANTHER GO-Slim Biological Process	Backgroud-50counts.txt - REFLIST (11113)	Client Text Box Input (976)	Client Text Box Input (expected)	Client Text Box Input (over/under)	Client Text Box Input (fold Enrichment)	Client Text Box Input (raw P-value)	Client Text Box Input (FDR)
chromatin remodeling (GO:0006338)	105	26	9.22	+	2.82	3.90E-06	4.02E-03
chromatin organization (GO:0006325)	115	28	10.10	+	2.77	2.30E-06	4.75E-03
protein-DNA complex organization (GO:0071824)	134	28	11.77	+	2.38	3.52E-05	1.45E-02
intracellular transport (GO:0046907)	460	65	40.40	+	1.61	1.61E-04	3.02E-02
establishment of localization in cell (GO:0051649)	546	73	47.95	+	1.52	3.23E-04	4.16E-02
regulation of gene expression (GO:0010468)	1328	160	116.63	+	1.37	2.58E-05	1.78E-02
regulation of macromolecule biosynthetic process (GO:0010556)	1340	161	117.69	+	1.37	2.80E-05	1.44E-02
regulation of cellular biosynthetic process (GO:0031326)	1348	161	118.39	+	1.36	3.79E-05	1.30E-02
regulation of biosynthetic process (GO:0009889)	1352	161	118.74	+	1.36	4.41E-05	1.14E-02
regulation of macromolecule metabolic process (GO:0060255)	1551	181	136.22	+	1.33	4.11E-05	1.21E-02
regulation of cellular metabolic process (GO:0031323)	1546	180	135.78	+	1.33	4.92E-05	1.13E-02
protein metabolic process (GO:0019538)	1311	152	115.14	+	1.32	2.55E-04	4.39E-02
regulation of metabolic process (GO:0019222)	1636	188	143.68	+	1.31	6.63E-05	1.37E-02
regulation of nitrogen compound metabolic process (GO:0051171)	1409	161	123.75	+	1.30	3.20E-04	4.40E-02
regulation of primary metabolic process (GO:0080090)	1423	162	124.98	+	1.30	3.61E-04	4.38E-02
biological_process (GO:0008150)	7204	684	632.69	+	1.08	2.85E-04	4.52E-02
Unclassified (UNCLASSIFIED)	3909	292	343.31	-	.85	2.85E-04	4.20E-02
